# Supplementary material for: A luciferase prosubstrate and a red bioluminescent calcium indicator for imaging neuronal activity in mice
Source: Nat Commun. 2022 Jul 8;13:3967. doi: 10.1038/s41467-022-31673-x (PMC9270435; doi:10.1038/s41467-022-31673-x)
Supplement: Supplementary file 10 — Source Data [file 41467_2022_31673_MOESM10_ESM.xlsx]

## Sheet: Figure 1
Figure 1c				Figure 1d
Wavelength (nm)	Normalized BL intensity			Time (min)	ETZ			DTZ			C3-DMA-DTZ					DTZ			ETZ			C3-DMA-DTZ
450	0.0512395			0	319278	798183	534341	189415	175069	219829	29388	39833	35304			1112764	1201278	2441735	3408225	9572125	6209939	45615	249499	196327
455	0.0690259			1	305284	815821	530328	148996	149659	386876	20354	38323	30485
460	0.0921113			2	299963	820323	516720	125693	131367	408752	15570	35367	28754
465	0.116441			3	299462	819884	496339	108224	114963	279902	15488	32755	28496
470	0.14289			4	286979	781960	465317	94365	101093	196733	15862	31116	26048
475	0.168187			5	263810	722406	435290	82384	91120	157274	14944	29638	26400
480	0.191503			6	243108	673643	413209	73382	83015	141025	15224	28530	24407
485	0.208045			7	224880	622360	387447	65854	78000	128142	13830	27082	23487
490	0.221731			8	211745	574986	366170	62680	70599	117118	15201	26831	23921
495	0.231407			9	196311	532757	347015	58973	65938	103831	14865	26455	22493
500	0.238642			10	184084	494040	329045	55628	62084	95218	14396	23549	21454
505	0.238596			11	164518	446607	309863	53510	59167	85911	13741	25393	23338
510	0.233112			12	147917	411662	292896	49769	54571	79554	13274	24284	23179
515	0.224588			13	137361	359189	277439	47190	52729	72799	14049	23440	23451
520	0.216846			14	128108	331250	260858	43523	49840	70013	22736	22793	21056
525	0.209105			15	117538	301589	247258	41295	46331	68391	12511	21941	21619
530	0.196572			16	106736	294322	229261	40740	44590	59224	13039	21026	21292
535	0.178279
540	0.162197
545	0.153626
550	0.154963
555	0.165469
560	0.191227
565	0.238227
570	0.316054
575	0.427011
580	0.564372
585	0.704267
590	0.827159
595	0.92139
600	0.979357
605	1
610	0.961939
615	0.899134
620	0.832826
625	0.785596
630	0.738549
635	0.688738
640	0.637038
645	0.585338
650	0.535066
655	0.491522
660	0.454797
665	0.421436
670	0.391761
675	0.361303
680	0.328219
685	0.290664
690	0.260068
695	0.231684
700	0.208644

## Sheet: Figure 2
Figure 2b
Wavelength (nm)	0			0.0079 μM			0.038 μM			0.15 μM			0.602 μM			1.35 μM			39 μM
450	2923	3199	2959	6710	6219	6685	9047	9729	10627	11636	11554	13007	16946	14987	18795	20141	20105	19598	23564	21693	23261
455	4040	4411	4098	9418	8726	9352	12724	13895	15086	16449	16391	18447	23973	21132	26566	28483	28318	27569	33197	30549	32872
460	5265	5748	5355	12355	11435	12261	16795	18360	19979	21816	21761	24390	31736	27864	35226	37686	37544	36380	43831	40259	43433
465	6664	7302	6749	15700	14556	15568	21484	23440	25538	27708	27747	30947	40570	35531	44815	48037	47556	46388	55810	51225	55160
470	8031	8845	8145	19049	17605	18847	26162	28476	31146	33799	33751	37682	49485	43492	54636	58553	57791	56457	68290	62462	66939
475	9395	10376	9566	22352	20599	22088	30852	33599	36710	39812	39741	44454	58116	51213	64264	68748	67770	66202	80226	73340	78451
480	10443	11526	10700	24774	22867	24450	34467	37427	40895	44397	44473	49885	64804	57102	71961	76422	75517	73676	89287	81410	87387
485	11257	12395	11514	26478	24425	26140	37188	40330	43767	47762	47903	53770	69426	61219	77385	81890	80904	78826	95331	86795	93446
490	11923	13128	12110	27798	25762	27422	39296	42556	45884	50349	50444	56536	72930	64272	81531	86191	84543	82579	99887	90813	97791
495	12445	13678	12574	28781	26734	28525	40813	44436	47705	52445	52336	58629	75385	66625	84490	89375	87181	85294	103118	93925	100881
500	12792	14052	12878	29335	27300	29140	41735	45500	48831	53710	53583	59900	76737	67717	86260	91085	88711	87155	104996	95675	102854
505	12610	13907	12791	28988	26919	28851	41378	45162	48372	53153	52984	59304	75898	66988	85096	89742	87528	86211	103636	94176	101426
510	12269	13565	12440	28166	26019	27954	40182	43922	46798	51670	51426	57464	73670	64827	82303	86817	84476	83353	100012	90731	97827
515	11774	13020	11930	26978	24851	26733	38410	42160	44667	49286	49094	54708	70193	61835	78441	82533	80258	79308	95048	86058	92981
520	11314	12436	11368	25614	23649	25375	36421	40133	42467	46820	46663	51941	66407	58597	74319	78151	75947	75139	89768	81413	87937
525	10681	11717	10756	24081	22236	23833	34268	37755	39898	43672	43748	48867	61947	54750	69849	73176	71241	70336	84128	76227	82207
530	9795	10678	9878	21902	20299	21698	31368	34470	36342	39907	39785	44601	56499	49896	63516	66746	64756	63896	76400	69432	74467
535	8817	9563	8959	19661	18200	19419	28118	30978	32612	35720	35626	39897	50346	44563	56873	59532	57544	56973	68141	61927	66315
540	8047	8755	8192	17875	16560	17670	25556	28137	29532	32544	32365	36053	45472	40446	51244	53616	51761	51664	61355	55688	59805
545	7940	8664	8041	17620	16255	17396	24813	27420	28738	31648	31502	35136	44055	39340	49766	52052	50130	50121	59346	53965	57831
550	8636	9447	8681	19135	17528	18876	26860	29603	30895	34156	33892	37918	47556	42471	53264	56326	54042	53829	63715	57999	61994
555	10646	11507	10634	23515	21344	23036	32946	36221	37798	41721	41217	46358	58109	51837	64478	68797	65556	65276	77402	70744	75367
560	14381	15611	14416	31753	28788	31091	44728	49285	51347	56405	55866	62628	78696	70178	86779	92960	88392	88264	104671	95333	101503
565	20434	21979	20358	44743	40670	43997	63546	70050	73025	80054	79515	88199	111388	99311	122689	131256	124463	124448	147867	134214	142984
570	28564	30826	28563	62311	56808	61432	89203	98280	102574	112524	111654	123838	156449	139569	172829	184092	174764	174738	207024	187633	200605
575	38103	41220	38310	82989	75727	81939	119978	131688	137535	150555	149193	165833	209648	186950	232030	246535	233356	233335	276497	250659	268305
580	47905	51937	48208	104162	95262	102881	151627	165942	173036	189695	187596	208787	263727	235319	292385	310345	293227	293122	347130	315164	336887
585	55257	60000	55696	120136	110355	118686	175414	191789	200085	219354	216542	240473	303945	271249	337376	358045	337427	337420	400021	363163	387155
590	59622	64714	60063	129464	119281	128341	188839	206458	215106	236600	233394	258873	326445	291429	363465	385167	363025	363292	429973	390304	416280
595	60641	65871	61371	131901	121538	130453	191998	210215	218431	240617	237415	263373	331494	295797	369858	391049	368786	369761	436297	396172	422947
600	60314	65384	61217	131006	120660	130033	191017	208836	216394	238786	235274	261352	328786	292992	366794	387767	365376	367452	432371	393005	419874
605	58451	63091	59362	126646	116496	125668	184986	201743	208875	230640	226748	251895	317574	282802	352860	374320	351220	354734	416209	379175	403944
610	54536	58894	55519	118113	108428	117155	172574	187762	194648	214566	210601	233615	294760	262671	327055	347842	325916	329705	385702	351827	374756
615	50194	54083	50877	108254	99132	107321	157657	171414	177880	195602	192649	213231	268407	239704	298119	317039	297165	300436	350398	319969	340880
620	46121	50009	46875	99544	90941	98611	144696	157407	163236	179344	177260	195323	244993	219664	273141	289831	272273	275338	319663	292048	311775
625	43600	47324	44277	93864	85843	93647	136347	148515	153924	169253	167352	184579	230867	207005	257502	273139	255730	259515	301005	274339	293472
630	40877	44559	41720	88307	80547	87500	128115	139861	144228	159068	156839	172754	216228	193980	240697	255461	238325	243183	281157	256286	274385
635	38098	41376	38914	82286	74976	81247	118736	130168	134250	147813	145404	160269	200543	179869	223188	236651	220692	224949	260195	236974	254054
640	35216	38163	35946	76032	68967	74486	109207	119901	123652	135804	133738	147022	183700	165280	204791	216740	202264	206689	237674	217337	232218
645	31924	34472	32716	68655	62534	67667	98726	108279	112181	122678	121038	132916	165754	148967	185077	196295	182845	187134	214153	195862	209560
650	28904	31057	29565	61719	56421	60972	89187	97409	100808	110468	108590	119403	149047	133726	166066	176119	163746	168394	192144	175786	187631
655	25969	27903	26644	55210	50704	54819	79909	87071	90069	98920	96843	106685	133264	119391	147681	157303	146021	149861	171070	156696	167401
660	23828	25571	24370	50442	46295	50104	72857	79480	82039	90082	87934	97326	120837	108803	134286	142418	132828	135820	155441	142476	151608
665	21678	23438	22314	46229	42090	45743	66372	72582	74780	82018	80592	88853	109713	99051	122356	129604	121108	123820	140912	129451	138119
670	19861	21374	20415	41970	38293	41710	60485	66192	68202	74663	73575	80852	99873	89968	111758	117719	110104	112893	127747	117762	125617
675	17992	19493	18592	38182	34712	37787	54779	60140	61630	67599	66761	72939	90538	81629	101091	106442	99327	102054	115263	106300	113621
680	16424	17660	16728	34267	31273	34128	49321	54067	55449	60798	59921	65466	81089	73357	90647	95339	88736	91111	103266	95192	101586
685	14517	15720	14814	30351	27666	30053	43247	47603	48682	53293	52533	57380	71016	64318	79053	83330	77564	79609	90662	83032	88708
690	12901	13942	13145	26713	24471	26581	38089	42073	43028	47111	46373	50413	62561	56325	69582	73241	68111	70098	79541	72867	78001
695	11287	12371	11680	23505	21691	23339	33572	37087	37807	41256	40542	44207	55148	49075	60720	64253	59719	61583	69398	63915	68302
700	10075	11169	10395	20992	19298	20833	30295	32848	33491	36739	35960	39713	49178	43488	53794	57287	53119	54858	61077	57005	60359
Figure 2c								Figure 2d
Free Ca2+	Normalized BL intensity							pH	Normalized BL intensity
1.5202e-09	1.20795	1.278	1.30171					5.5	1.90725	1.94472	1.94307
7.9211e-09	2.00422	2.00241	2.12565					6	3.06616	2.96228	3.07341
1.7e-08	2.34599	2.23104	2.30145					6.5	4.60662	4.4401	4.86629
3.8e-08	3.16614	3.19131	3.55919					7	5.55	5.53579	5.84524
6.5e-08	3.52611	3.29597	3.55896					7.5	6.03653	6.1199	6.02986
1e-07	3.59785	3.47221	4.21513					8	6.17789	6.31369	6.15128
1.5e-07	3.96789	3.60424	4.29149
2.25e-07	4.72962	3.92062	4.88576
3.51e-07	4.892	4.66234	5.39541
6.02e-07	5.4665	4.49055	6.02659
1.35e-06	6.44859	5.59861	6.02501
3.9e-05	7.19475	6.01436	6.89164
Figure 2e
Time (s)	Normalized intensity for each cell
0	0.880834	0.952315	0.944109	0.934947
1.279	0.889169	0.970895	0.949724	0.962002
2.559	0.912772	0.985075	0.958178	0.970462
3.838	0.958256	0.997129	0.964514	1.01352
5.117	1	1	1	1
6.397	1.04772	1.01019	0.977866	1.00624
7.676	1.11916	1.02363	1.01218	1.01923
8.955	1.21838	1.03352	0.985294	1.02254
10.234	1.26775	1.03211	1.00225	1.04579
11.514	1.27642	1.03599	1.03688	1.03733
12.793	1.27746	1.02624	1.03118	1.06064
14.072	1.28356	1.03191	1.02957	1.07653
15.351	1.26329	1.03404	1.05555	1.09744
16.631	1.25708	1.0411	1.06133	1.07341
17.91	1.2683	1.04043	1.0622	1.09002
19.189	1.24056	1.05974	1.0824	1.12139
20.468	1.24356	1.06052	1.09415	1.12436
21.748	1.23399	1.05751	1.12754	1.13969
23.027	1.21841	1.06216	1.15244	1.15268
24.306	1.19886	1.05834	1.14539	1.14991
25.585	1.20443	1.05724	1.14698	1.16968
26.865	1.39581	1.33563	1.58574	1.40497
28.144	1.39632	1.34516	1.55095	1.4135
29.423	1.40614	1.35349	1.58105	1.39851
30.703	1.37118	1.35755	1.56087	1.4339
31.982	1.3745	1.34207	1.54814	1.42007
33.261	1.38832	1.35002	1.54207	1.44355
34.54	1.35214	1.33699	1.53621	1.43211
35.82	1.35893	1.35406	1.52907	1.41686
37.099	1.34788	1.32446	1.54802	1.43002
38.378	1.34835	1.33434	1.54608	1.44003
39.657	1.3356	1.3375	1.51943	1.45819
40.937	1.34209	1.31376	1.52424	1.43492
42.216	1.32746	1.30935	1.50979	1.44784
43.495	1.3036	1.28865	1.52357	1.44832
44.774	1.31059	1.28965	1.52536	1.42863
46.054	1.30131	1.27955	1.4876	1.44619
47.333	1.29146	1.26734	1.48168	1.4311
48.612	1.2762	1.26322	1.46937	1.43731
49.892	1.28308	1.24296	1.4827	1.43898
51.171	1.24103	1.2322	1.45166	1.46255
52.45	1.23596	1.22694	1.44785	1.43276
53.729	1.21706	1.21357	1.44039	1.42899
55.009	1.18077	1.20683	1.46064	1.42481
56.288	1.13865	1.19699	1.43281	1.44822
57.567	1.12538	1.19762	1.40405	1.42594
58.846	1.05491	1.17812	1.43048	1.43074
60.126	1.0353	1.1957	1.37284	1.44645
61.405	1.00713	1.15824	1.37227	1.41388
62.684	0.989455	1.16201	1.33557	1.39278
63.963	0.944824	1.13969	1.27692	1.33522
65.243	0.91926	1.14986	1.26778	1.35467
66.522	0.906246	1.1571	1.18711	1.31427
67.801	0.878533	1.16304	1.12913	1.29645
69.081	0.865972	1.15	1.1286	1.28585
70.36	0.8767	1.12576	1.09475	1.27244
71.639	0.851311	1.14626	1.06595	1.26145
72.918	0.837777	1.13727	1.05021	1.2465
74.198	0.798219	1.14266	1.0251	1.20867
75.477	0.814478	1.15022	0.99858	1.20717
76.756	0.804492	1.14916	0.979661	1.17386
78.035	0.77161	1.17137	0.983728	1.20261
79.315	0.795985	1.15773	0.969087	1.16303
80.594	0.783943	1.17216	0.947861	1.14397
81.873	0.76546	1.16716	0.937217	1.15838
83.152	0.761234	1.17208	0.923958	1.14924
84.432	0.770986	1.16969	0.910737	1.11988
85.711	0.74564	1.17894	0.906909	1.11037
86.99	0.766821	1.18088	0.881243	1.07262
88.27	0.747759	1.20149	0.882524	1.10262
89.549	0.752009	1.19653	0.887616	1.09107
90.828	0.760001	1.19311	0.899498	1.09993
92.107	0.732127	1.22895	0.875718	1.07393
93.387	0.729851	1.22322	0.872666	1.0707
94.666	0.744275	1.22991	0.869771	1.08406
95.945	0.721772	1.23964	0.876943	1.06915
97.224	0.71641	1.25108	0.875477	1.06846
98.504	0.718118	1.27037	0.84422	1.05993
99.783	0.708834	1.28038	0.848233	1.04754
101.062	0.705829	1.3123	0.858173	1.0534
102.341	0.711865	1.36434	0.853352	1.06343
103.621	0.716956	1.36958	0.871202	1.04987
104.9	0.707556	1.38469	0.880625	1.04456
106.179	0.710728	1.42241	0.878241	1.03401
107.458	0.697724	1.45411	0.862215	1.0413
108.738	0.697998	1.4656	0.834706	1.03679
110.017	0.708528	1.48179	0.851547	1.0491
111.296	0.706519	1.48742	0.856798	1.04136
112.576	0.714283	1.4802	0.854554	1.03627
113.855	0.703008	1.4876	0.833548	1.03922
115.134	0.697716	1.49294	0.841046	1.04601
116.413	0.693194	1.48912	0.858954	1.02891
117.693	0.707575	1.50809	0.860546	1.0202
118.972	0.696979	1.50865	0.845484	1.04537
120.251	0.69558	1.49909	0.832296	1.0651
121.53	0.704098	1.49181	0.820053	1.06729
122.81	0.699655	1.51218	0.810192	1.08038
124.089	0.691698	1.48751	0.815051	1.04834
125.368	0.691293	1.49264	0.803234	1.0635
126.647	0.692176	1.47771	0.846212	1.04706
127.927	0.68969	1.49411	0.828864	1.07148
129.206	0.70052	1.4705	0.838305	1.07551
130.485	0.682324	1.45059	0.848762	1.07666
131.765	0.696229	1.46385	0.823445	1.10525
133.044	0.689603	1.43902	0.839433	1.09097
134.323	0.689254	1.42717	0.826405	1.12724
135.602	0.697627	1.42577	0.826593	1.15005
136.882	0.695595	1.44127	0.826516	1.17065
138.161	0.682253	1.45192	0.841013	1.19535
139.44	0.700734	1.45791	0.83588	1.20087
140.719	0.68759	1.47941	0.835194	1.23891
141.999	0.679306	1.47553	0.873399	1.28608
143.278	0.680195	1.43508	0.854279	1.34832
144.557	0.692266	1.45529	0.872538	1.49531
145.836	0.68143	1.43998	0.88091	1.55936
147.116	0.681545	1.45634	0.835015	1.62659
148.395	0.663405	1.43302	0.847009	1.64814
149.674	0.695883	1.43511	0.833543	1.71211
150.954	0.680858	1.42767	0.87558	1.7386
152.233	0.672891	1.43118	0.879843	1.76652
153.512	0.695162	1.42366	0.90186	1.76657
154.791	0.678983	1.45233	0.887303	1.76985
156.071	0.683556	1.43557	0.905692	1.81553
157.35	0.66947	1.4181	0.902334	1.83459
158.629	0.673849	1.44116	0.908254	1.80971
159.908	0.680044	1.41448	0.916387	1.82543
161.188	0.663431	1.39078	0.907664	1.77118
162.467	0.671528	1.39588	0.929261	1.75753
163.746	0.67914	1.3873	0.915295	1.73838
165.025	0.661425	1.36589	0.971069	1.74237
166.305	0.662704	1.355	0.930344	1.70473
167.584	0.675206	1.3361	0.946619	1.7075
168.863	0.679535	1.35363	0.96826	1.67602
170.142	0.66638	1.34777	1.00729	1.6279
171.422	0.663361	1.35115	0.987757	1.63759
172.701	0.652629	1.33115	0.99245	1.58125
173.98	0.644773	1.30698	1.01969	1.53872
175.26	0.678578	1.32802	1.03846	1.53032
176.539	0.663938	1.30179	1.03668	1.46656
177.818	0.641195	1.2815	1.05584	1.33879
179.097	0.663427	1.26629	1.07655	1.34311
180.377	0.665635	1.30317	1.1396	1.31671
181.656	0.665337	1.25413	1.17122	1.25049
182.935	0.642932	1.25407	1.14831	1.24182
184.214	0.649522	1.23665	1.16824	1.22751
185.494	0.657888	1.24971	1.14434	1.16231
186.773	0.646776	1.21007	1.21035	1.14266
188.052	0.643677	1.20808	1.19611	1.09859
189.331	0.633093	1.20863	1.17854	1.15236
190.611	0.646595	1.15479	1.23214	1.07943
191.89	0.637175	1.17356	1.20609	1.0776
193.169	0.646735	1.16794	1.203	1.10205
194.449	0.646511	1.15362	1.20622	1.04146
195.728	0.658008	1.15542	1.23146	1.02821
197.007	0.630812	1.13761	1.21679	1.00971
198.286	0.638329	1.12942	1.20097	0.996271
199.566	0.645476	1.13369	1.19806	0.989129
200.845	0.642395	1.12804	1.19956	0.978523
202.124	0.644242	1.12064	1.17379	1.01169
203.403	0.641867	1.13329	1.20048	1.03495
204.683	0.653812	1.12963	1.22777	0.990702
205.962	0.633429	1.11825	1.18417	0.982183
207.241	0.618079	1.12641	1.19555	1.03282
208.52	0.635095	1.13172	1.18984	0.983972
209.8	0.646619	1.11979	1.20075	0.970816
211.079	0.656007	1.13604	1.1974	0.946868
212.358	0.641315	1.11039	1.17143	0.975273
213.638	0.636426	1.11465	1.17874	0.976205
214.917	0.638708	1.12199	1.19311	0.935312
216.196	0.631664	1.12915	1.18131	0.96491
217.475	0.654211	1.14039	1.15587	0.948756
218.755	0.629956	1.13079	1.16035	0.999777
220.034	0.646416	1.12689	1.1284	0.985726
221.313	0.638715	1.1256	1.11828	0.967146
222.592	0.6385	1.13779	1.15572	1.02298
223.872	0.640904	1.15141	1.13786	0.978568
225.151	0.641645	1.12048	1.12534	0.997313
226.43	0.663518	1.14843	1.1029	0.984261
227.709	0.649963	1.14451	1.09499	0.990317
228.989	0.670999	1.13143	1.12212	0.99653
230.268	0.647609	1.16088	1.09696	0.972935
231.547	0.636602	1.15103	1.09091	1.01017
232.827	0.643749	1.15115	1.10334	1.00883
234.106	0.661392	1.16868	1.08107	0.995862
235.385	0.642336	1.17623	1.08243	1.01804
236.664	0.644264	1.16041	1.07804	1.01349
237.944	0.648617	1.17127	1.10407	1.00131
239.223	0.635458	1.15968	1.0604	0.953773
240.502	0.643275	1.20803	1.10553	1.00044
241.781	0.624927	1.16413	1.05054	1.02473
243.061	0.643336	1.18023	1.04579	1.01334
244.34	0.659609	1.19147	1.05838	1.00778
245.619	0.643726	1.21935	1.04008	1.01293
246.898	0.659851	1.18283	1.02394	0.978532
248.178	0.650996	1.19551	1.03002	1.09078
249.457	0.662081	1.22133	1.02358	1.02491
250.736	0.646557	1.22181	1.03818	1.05369
252.016	0.649467	1.20743	1.03583	1.07016
253.295	0.646737	1.22706	1.01331	1.05177
254.574	0.643989	1.25793	1.01171	1.0989
255.853	0.654164	1.22987	0.992181	1.05998
257.133	0.653909	1.22368	1.02407	1.04276
258.412	0.643663	1.24143	0.980406	1.07844
259.691	0.653728	1.25838	0.997172	1.05197
260.97	0.641414	1.30407	1.00157	1.07893
262.25	0.643821	1.28107	0.993679	1.06446
263.529	0.659955	1.29378	0.97064	1.14858
264.808	0.640771	1.3365	1.03177	1.08519
266.087	0.634137	1.30761	0.994877	1.05875
267.367	0.649419	1.36807	0.930547	1.13778
268.646	0.633524	1.39874	0.918682	1.11044
269.925	0.630414	1.42376	0.972207	1.12622
271.204	0.634175	1.4497	0.961971	1.13658
272.484	0.636929	1.43653	0.921537	1.1882
273.763	0.643606	1.495	0.999725	1.15573
275.042	0.653688	1.54849	0.934387	1.18111
276.322	0.653623	1.63132	0.935712	1.1838
277.601	0.636993	1.6523	0.94883	1.15511
278.88	0.656215	1.70615	0.947341	1.1887
280.159	0.625691	1.71951	0.953656	1.27506
281.439	0.662421	1.72565	0.952607	1.2652
282.718	0.65021	1.69292	0.954464	1.30936
283.997	0.658428	1.73971	0.918464	1.38922
285.276	0.64016	1.7311	0.936144	1.46678
286.556	0.671667	1.73188	0.953304	1.56143
287.835	0.63524	1.71886	0.932384	1.58711
289.114	0.63066	1.70143	0.891784	1.7102
290.393	0.645483	1.68831	0.905877	1.77624
291.673	0.649858	1.70614	0.947807	1.76797
292.952	0.645334	1.68356	0.936846	1.77249
294.231	0.663307	1.68346	0.91324	1.82813
295.511	0.665717	1.68005	0.91047	1.81398
296.79	0.658532	1.69368	0.900548	1.79747
298.069	0.653763	1.69029	0.904919	1.80052
299.348	0.650716	1.64716	0.89328	1.80597
300.628	0.650992	1.59051	0.909352	1.7885
301.907	0.656595	1.59667	0.916759	1.7949
303.186	0.636776	1.59466	0.914044	1.79988
304.465	0.642829	1.52295	0.949428	1.77697
305.745	0.653081	1.54723	0.912072	1.74809
307.024	0.656139	1.49629	0.944746	1.72834
308.303	0.63072	1.45518	0.890246	1.85971
309.582	0.661033	1.50269	0.898295	1.75779
310.862	0.655963	1.46155	0.914846	1.75854
312.141	0.648362	1.41324	0.917477	1.75948
313.42	0.643744	1.36243	0.890204	1.74613
314.7	0.666698	1.3389	0.89093	1.70171
315.979	0.644635	1.35748	0.880364	1.735
317.258	0.646627	1.31187	0.873988	1.68778
318.537	0.639059	1.30056	0.899639	1.72134
319.817	0.667119	1.29444	0.881051	1.65935
321.096	0.63896	1.30156	0.869681	1.66043
322.375	0.668566	1.25889	0.908855	1.55737
323.654	0.638328	1.2376	0.920395	1.59658
324.934	0.649926	1.25103	0.863615	1.58255
326.213	0.64785	1.23742	0.902849	1.55557
327.492	0.641486	1.2522	0.903315	1.51241
328.771	0.634386	1.21562	0.869177	1.48361
330.051	0.642794	1.2094	0.889961	1.46924
331.33	0.643492	1.18534	0.885316	1.46707
332.609	0.652571	1.18678	0.875176	1.40375
333.888	0.647367	1.20638	0.912819	1.38065
335.168	0.654311	1.21076	0.892694	1.35392
336.447	0.638951	1.1811	0.885618	1.31935
337.726	0.67687	1.21603	0.848298	1.27366
339.006	0.671107	1.20436	0.859927	1.28281
340.285	0.653379	1.14868	0.890682	1.23224
341.564	0.637737	1.16085	0.907117	1.22202
342.843	0.651538	1.18166	0.870248	1.22848
344.123	0.646565	1.16706	0.897833	1.16801
345.402	0.653187	1.16321	0.905945	1.20308
346.681	0.645369	1.1395	0.872907	1.17657
347.96	0.647476	1.14794	0.878091	1.18219
349.24	0.649878	1.16077	0.885112	1.14875
350.519	0.648956	1.17573	0.887413	1.19068
351.798	0.653159	1.15038	0.874648	1.14674
353.077	0.65552	1.17703	0.868392	1.14718
354.357	0.646573	1.1546	0.87055	1.09143
355.636	0.66194	1.17364	0.907592	1.12563
356.915	0.638349	1.16686	0.857055	1.10295
358.195	0.651069	1.20086	0.90444	1.11157
359.474	0.655718	1.20472	0.893594	1.13908
360.753	0.644793	1.18203	0.903742	1.12858
362.032	0.647217	1.19554	0.850899	1.13038
363.312	0.634432	1.20984	0.896979	1.11744
364.591	0.647697	1.17632	0.878714	1.12164
365.87	0.62978	1.17247	0.869124	1.04039
367.149	0.671526	1.19171	0.891922	1.06474
368.429	0.64345	1.2171	0.903816	1.09772
369.708	0.643824	1.17882	0.864524	1.06646
370.987	0.633506	1.18838	0.892863	1.06205
372.266	0.663484	1.16524	0.869193	1.02995
373.546	0.657854	1.22329	0.901257	1.03603
374.825	0.648738	1.21191	0.886766	1.05243
376.104	0.649923	1.21583	0.900383	1.10988
377.384	0.662071	1.23019	0.866689	1.0327
378.663	0.649359	1.1946	0.884503	1.08521
379.942	0.645273	1.22996	0.87839	1.03093
381.221	0.65275	1.21826	0.864811	1.07462
382.501	0.65483	1.25378	0.86153	1.09808
383.78	0.65142	1.27053	0.849989	1.05436
385.059	0.649868	1.23376	0.876603	1.04282
386.338	0.678269	1.25015	0.858164	1.08575
387.618	0.653013	1.23814	0.85596	1.03621
388.897	0.640454	1.2544	0.914662	1.0567
390.176	0.647175	1.25122	0.837593	1.08342
391.455	0.644564	1.2778	0.867841	1.01566
392.735	0.649563	1.3298	0.898082	1.03867
394.014	0.661388	1.29895	0.895478	1.08758
395.293	0.655111	1.27196	0.880603	1.1057
396.573	0.644411	1.28931	0.913227	1.04287
397.852	0.666413	1.29047	0.872028	1.07985
399.131	0.660338	1.31385	0.885325	1.05718
400.41	0.645301	1.33376	0.890146	1.09115
401.69	0.649199	1.32022	0.883103	1.12726
402.969	0.624418	1.3121	0.864664	1.10767
404.248	0.654683	1.33871	0.843893	1.08081
405.527	0.657106	1.34266	0.849064	1.0629
406.807	0.670918	1.35196	0.853137	1.06912
408.086	0.644494	1.36484	0.847313	1.04858
409.365	0.663771	1.33524	0.866825	1.07711
410.644	0.664543	1.42667	0.905635	1.05671
411.924	0.648908	1.41664	0.871466	1.08465
413.203	0.648597	1.38782	0.868061	1.06411
414.482	0.645071	1.41452	0.843278	1.05788
415.762	0.661706	1.43284	0.877533	1.06809
417.041	0.666712	1.44356	0.850858	1.08185
418.32	0.655867	1.52725	0.868989	1.08777
419.599	0.65486	1.57202	0.859887	1.07594
420.879	0.645687	1.59124	0.866832	1.04985
422.158	0.643873	1.63306	0.83662	1.09308
423.437	0.662813	1.66993	0.848456	1.05173
424.716	0.641036	1.7237	0.868213	1.08477
425.996	0.664024	1.76771	0.836096	1.07926
427.275	0.659611	1.8898	0.86458	1.07586
428.554	0.658969	1.91982	0.892367	1.11643
429.833	0.665044	1.96491	0.922566	1.06227
431.113	0.670993	1.97023	0.888811	1.06727
432.392	0.636311	1.96908	0.880699	1.07499
433.671	0.629303	1.935	0.884325	1.14316
434.95	0.634857	1.97383	0.911619	1.08892
436.23	0.649098	1.99634	0.851695	1.05791
437.509	0.667697	1.97504	0.851473	1.11708
438.788	0.662539	1.94853	0.867902	1.11592
440.068	0.645705	1.98708	0.865471	1.14573
441.347	0.657215	1.95124	0.854259	1.0454
442.626	0.651518	1.97325	0.866696	1.02396
443.905	0.63206	1.98089	0.839125	1.09325
445.185	0.667366	1.94681	0.856396	1.10694
446.464	0.656674	1.97029	0.885109	1.12445
447.743	0.676986	1.9013	0.84104	1.083
449.022	0.641561	1.91862	0.885045	1.1016
450.302	0.657828	1.90447	0.857958	1.09449
451.581	0.653325	1.93401	0.814908	1.07735
452.86	0.658532	1.92146	0.880817	1.06328
454.139	0.645054	1.89507	0.866612	1.09547
455.419	0.639457	1.8374	0.901081	1.08365
456.698	0.656803	1.8483	0.865906	1.08726
457.977	0.662347	1.8631	0.89825	1.17334
459.257	0.664801	1.80078	0.858665	1.09297
460.536	0.648502	1.76134	0.896315	1.15205
461.815	0.66032	1.78499	0.87605	1.10576
463.094	0.650336	1.71057	0.858326	1.09966
464.374	0.665022	1.70557	0.875579	1.04667
465.653	0.652506	1.67443	0.894035	1.05711
466.932	0.6584	1.63278	0.908836	1.08231
468.211	0.642662	1.64609	0.857925	1.07253
469.491	0.650113	1.60274	0.889581	1.09413
470.77	0.635618	1.57362	0.885823	1.13273
472.049	0.63719	1.53777	0.864608	1.13508
473.328	0.665631	1.48855	0.887171	1.1277
474.608	0.645844	1.49214	0.83614	1.11551
475.887	0.655084	1.45715	0.881248	1.11533
477.166	0.666592	1.43162	0.852993	1.15543
478.446	0.661475	1.4565	0.880296	1.11563
479.725	0.62588	1.38839	0.88026	1.1808
481.004	0.633947	1.40656	0.858443	1.15029
482.283	0.669153	1.36201	0.893298	1.22681
483.563	0.670238	1.36559	0.859631	1.14834
484.842	0.670191	1.29065	0.847278	1.13758
486.121	0.654787	1.32977	0.844124	1.16907
487.4	0.652059	1.31953	0.873704	1.15356
488.68	0.658748	1.31717	0.884103	1.16164
489.959	0.647564	1.26418	0.843904	1.22316
491.238	0.657042	1.31398	0.86075	1.10866
492.517	0.630587	1.29909	0.842928	1.13896
493.797	0.630908	1.25953	0.849339	1.10196
495.076	0.658062	1.23436	0.85923	1.15768
496.355	0.676316	1.23604	0.877217	1.22974
497.634	0.679302	1.23618	0.898575	1.18215
498.914	0.676959	1.23247	0.824456	1.10975
500.193	0.661265	1.21206	0.857887	1.12435
501.472	0.66007	1.21171	0.848565	1.12796
502.752	0.67075	1.19657	0.840748	1.14918
504.031	0.689868	1.20443	0.870175	1.15348
505.31	0.645381	1.17662	0.852943	1.1748
506.589	0.661933	1.20132	0.864606	1.18827
507.869	0.647442	1.23848	0.867982	1.13269
509.148	0.670118	1.16429	0.864506	1.18062
510.427	0.665414	1.1921	0.870201	1.11566
511.706	0.661062	1.19291	0.842898	1.17369
512.986	0.669128	1.19765	0.791389	1.14085
514.265	0.689679	1.20189	0.904096	1.24296
515.544	0.665504	1.21388	0.83855	1.18978
516.823	0.640511	1.17475	0.900187	1.13517
518.103	0.648751	1.17583	0.866465	1.2253
519.382	0.652678	1.17445	0.861515	1.21752
520.661	0.65569	1.18384	0.853935	1.24114
521.941	0.667573	1.17715	0.897866	1.13403
523.22	0.658979	1.18572	0.854288	1.18756
524.499	0.661064	1.2022	0.864826	1.24322
525.778	0.656359	1.1826	0.86577	1.24715
527.058	0.660194	1.1311	0.856815	1.19247
528.337	0.674215	1.17287	0.89601	1.2526
529.616	0.666287	1.18858	0.863628	1.20144
530.895	0.658355	1.16574	0.8973	1.20674
532.175	0.668748	1.15137	0.909587	1.16623
533.454	0.627272	1.18683	0.865398	1.19675
534.733	0.65147	1.17117	0.854149	1.19015
536.012	0.636515	1.18667	0.872393	1.16725
537.292	0.668665	1.21027	0.828686	1.27829
538.571	0.652961	1.18655	0.863799	1.22895
539.85	0.663361	1.17576	0.910032	1.25906
541.13	0.670679	1.14205	0.830446	1.2177
542.409	0.661042	1.164	0.887863	1.19297
543.688	0.654031	1.1454	0.839338	1.25703
544.967	0.666598	1.2115	0.850546	1.19393
546.247	0.646438	1.13652	0.912827	1.2847
547.526	0.661606	1.11918	0.893213	1.27094
548.805	0.651044	1.15814	0.867785	1.27148
550.084	0.672114	1.1976	0.900562	1.27925
551.364	0.657309	1.18918	0.879479	1.25411
552.643	0.646129	1.14417	0.860651	1.22147
553.922	0.682325	1.14256	0.854296	1.25709
555.201	0.642745	1.09925	0.847833	1.31158
556.481	0.638016	1.15485	0.868691	1.3002
557.76	0.663875	1.16736	0.886631	1.27768
559.039	0.629176	1.0914	0.845048	1.30683
560.319	0.628567	1.17607	0.84769	1.35191
561.598	0.693641	1.12837	0.824029	1.24671
562.877	0.666981	1.17409	0.84273	1.22994
564.156	0.664964	1.14247	0.850563	1.2687
565.436	0.664355	1.14772	0.863918	1.38856
566.715	0.656605	1.16559	0.885232	1.32242
567.994	0.665066	1.17513	0.787314	1.2861
569.273	0.675848	1.15933	0.828865	1.26584
570.553	0.636329	1.20884	0.868504	1.24696
571.832	0.642348	1.16623	0.849514	1.35884
573.111	0.654132	1.15738	0.825723	1.37308
574.39	0.653802	1.19106	0.876945	1.32804
575.67	0.634786	1.19774	0.896889	1.34012
576.949	0.685887	1.21187	0.860228	1.34957
578.228	0.638793	1.15784	0.850419	1.36521
579.507	0.638039	1.17588	0.831301	1.35761
580.787	0.658119	1.18342	0.863236	1.42014
582.066	0.663833	1.13401	0.868586	1.41256
583.345	0.636721	1.16233	0.903523	1.41881
584.625	0.651636	1.14596	0.873382	1.40696
585.904	0.650635	1.12211	0.898703	1.40836
587.183	0.653178	1.17608	0.882049	1.41089
588.462	0.667093	1.1563	0.852846	1.40057
589.742	0.633071	1.2046	0.865572	1.44362
591.021	0.680297	1.16237	0.855108	1.41563
592.3	0.662474	1.18044	0.826326	1.40986
593.579	0.66208	1.1682	0.851458	1.40691
594.859	0.671079	1.17212	0.929727	1.396
596.138	0.623061	1.1823	0.844651	1.3936
597.417	0.63702	1.17322	0.85784	1.45481
598.697	0.646277	1.15947	0.87068	1.42856
599.976	0.664381	1.17465	0.866398	1.41343
Figure 2g																																				BREP	BRIC
Time (s)	BRIC	BRIC	BRIC	BRIC	BRIC	BRIC	BRIC	BRIC	BRIC	BRIC	BRIC	BRIC	BRIC	BRIC	BRIC	BRIC		Time	BREP	BREP	BREP	BREP	BREP	BREP	BREP	BREP	BREP	BREP	BREP	BREP	BREP	BREP	BREP	BREP		0.862004	1.65184
-20.837	1.0195	0.980313	0.986053	0.996628	0.988419	0.980858	1.00406	0.990179	0.981241	1.02269	0.964521	0.939958	0.938022	0.93745	0.957822	0.965602		-19.9	0.951046	0.914682	0.940867	0.933811	0.930666	0.908605	0.927883	0.923278	0.950618	0.935197	0.956925	0.9649	0.962303	0.97139	0.964212	0.98967		0.876447	1.92442
-18.521	1.01599	0.986997	1.01252	0.984221	0.954635	1.00297	0.997278	1.03062	0.970798	1.03937	0.970632	0.964064	0.942448	0.924522	0.941321	0.977903		-14.925	0.960313	0.939735	0.949748	0.940023	0.945308	0.927749	0.946638	0.93551	0.958022	0.945048	0.9535	0.979037	0.971041	0.982502	0.979638	0.99442		0.882088	1.77665
-16.206	1.01377	0.959927	1.00098	0.999266	0.979358	0.978017	0.993881	1.02833	0.97212	1.01183	0.943004	0.97634	0.956126	0.902568	0.966239	1.02501		-9.95	0.983144	0.964338	0.966771	0.973272	0.976204	0.945351	0.971769	0.969814	1.009	0.969844	0.965829	0.975255	0.979452	0.985033	0.99419	1.00127		0.897338	1.81977
-13.891	1.0115	0.997838	1.00284	0.963528	0.978622	0.992749	1.00279	1.01349	1.00369	1.00097	0.951266	0.929398	0.938035	0.929899	0.987351	0.986457		-4.975	0.98349	0.995848	0.986145	0.978143	0.982961	0.942336	0.967498	0.981211	1.00819	0.993645	0.971397	0.990624	0.991208	0.99888	1.00262	1.0155		0.892115	1.68948
-11.576	1.01547	0.985627	1.01947	0.984977	0.989715	0.976099	0.999945	1.01943	0.952422	1.0206	0.950516	0.95335	0.931175	0.945398	0.945365	0.972931		0	1	1	1	1	1	1	1	1	1	1	1	1	1	1	1	1		0.899844	1.63015
-9.261	1.01247	0.996395	1.04328	0.997851	0.977846	1.0301	1.00388	1.01163	0.985984	0.996961	0.970011	0.966555	0.964963	0.948942	0.964642	0.977279		4.975	0.862004	0.876447	0.882088	0.897338	0.892115	0.899844	0.888651	0.827254	0.891193	0.937431	0.963165	1.02253	1.02538	1.03048	1.01024	0.93759		0.888651	1.84786
-6.945	1.01359	0.982695	1.04094	1.03299	1.00737	1.00042	0.996634	1.02073	0.973136	1.03269	0.968332	0.960363	0.978833	0.97824	0.978266	0.985693		9.951	0.862997	0.881648	0.86767	0.896998	0.900259	0.901825	0.872925	0.836712	0.904336	0.97172	0.987499	1.04908	1.03219	1.05419	1.05157	0.9536		0.827254	2.16641
-4.63	0.994264	0.981952	1.02857	0.998981	1.00229	0.993425	1.01509	1.03786	1.00682	1.00135	0.957866	0.960966	0.997143	0.955962	0.985459	1.00559		14.926	0.849406	0.864003	0.880492	0.892895	0.893236	0.884711	0.867344	0.844596	0.901002	0.996703	1.01156	1.0584	1.0384	1.05863	1.03378	0.97962		0.891193	1.59836
-2.315	1.00204	1.00415	1.03609	1.02706	1.01107	1.01141	1.01399	1.00733	1.00466	0.991873	0.97991	0.972127	0.99712	0.995927	0.966073	0.953268		19.901	0.861784	0.858667	0.879701	0.88659	0.876134	0.868094	0.857264	0.839673	0.896904	0.990717	0.982154	1.05808	1.04454	1.06967	1.04366	0.97433		0.937431	1.62644
0	1	1	1	1	1	1	1	1	1	1	1	1	1	1	1	1		24.876	0.85697	0.858414	0.878644	0.876969	0.872395	0.870797	0.869257	0.835291	0.883098	1.02607	1.03092	1.06617	1.04917	1.06961	1.06408	1.00424		0.963165	1.44742
2.315	1.65184	1.92442	1.76341	1.80413	1.68948	1.59404	1.84786	2.16641	1.57112	1.62644	1.44556	1.59787	1.83149	1.72169	1.81766	1.79679		29.851	0.849716	0.843666	0.872546	0.871066	0.869536	0.854086	0.851125	0.841409	0.860925	1.02105	1.01389	1.09566	1.07262	1.10347	1.0788	1.01396		1.02253	1.63567
4.631	1.64271	1.91613	1.75642	1.81977	1.67182	1.63015	1.8326	2.12615	1.58005	1.60418	1.44413	1.63567	1.83539	1.71358	1.79082	1.75743		34.826	0.874179	0.84868	0.873254	0.878885	0.869428	0.859807	0.844393	0.807235	0.886827	1.03415	1.03004	1.07518	1.07442	1.07805	1.07946	1.00906		1.02538	1.83539
6.946	1.60114	1.91227	1.77665	1.75657	1.6263	1.59214	1.80025	2.08063	1.59836	1.5453	1.43281	1.62008	1.80095	1.6949	1.80313	1.75788		39.801	0.856716	0.84073	0.871364	0.870195	0.858653	0.850623	0.846205	0.854104	0.881474	1.07171	1.06611	1.08367	1.07188	1.08783	1.09127	1.02515		1.03048	1.72169
9.261	1.55831	1.87685	1.75687	1.74545	1.62173	1.5912	1.77372	2.0353	1.52917	1.53064	1.43253	1.5955	1.74764	1.70196	1.75302	1.73067		44.776	0.876403	0.831952	0.861042	0.864628	0.844334	0.83877	0.83873	0.809464	0.866376	1.05019	1.05478	1.09298	1.09459	1.09905	1.10098	1.01692		1.01024	1.81766
11.576	1.52602	1.84466	1.73	1.69086	1.61691	1.53529	1.74674	2.0478	1.5353	1.44725	1.44742	1.5721	1.71991	1.67658	1.68842	1.70353		49.752	0.8487	0.824786	0.862966	0.857419	0.856776	0.822886	0.851528	0.815129	0.860928	1.03494	1.04296	1.08909	1.08697	1.09798	1.08464	1.0275		0.93759	1.79679
13.891	1.49958	1.81429	1.72462	1.73569	1.60702	1.53563	1.72431	1.96772	1.46716	1.49543	1.41675	1.58354	1.72338	1.64542	1.66933	1.65521		54.727	0.860209	0.818691	0.859938	0.845174	0.851181	0.819558	0.825998	0.794735	0.858863	1.04011	1.04849	1.09625	1.08276	1.09701	1.09787	1.03282
16.207	1.45741	1.81373	1.6841	1.67085	1.56371	1.51214	1.70602	1.94003	1.46822	1.43035	1.39024	1.56758	1.68683	1.64056	1.64779	1.62739		59.702	0.8613	0.828623	0.845111	0.842078	0.849923	0.807309	0.827194	0.78993	0.839958	1.03845	1.04788	1.08886	1.07288	1.09524	1.09492	1.02234
18.522	1.42276	1.78688	1.65297	1.67711	1.53964	1.49625	1.68689	1.90962	1.48099	1.49429	1.39627	1.55743	1.66525	1.59773	1.6278	1.62839		64.677	0.861548	0.801102	0.861089	0.84145	0.819525	0.803654	0.824578	0.78906	0.844529	1.01989	1.03882	1.0919	1.07697	1.10133	1.09342	1.04154
20.837	1.38146	1.748	1.64388	1.63836	1.52275	1.47683	1.6682	1.82782	1.46231	1.43192	1.42595	1.5575	1.65879	1.57405	1.59198	1.60275		69.652	0.846953	0.807951	0.844039	0.832583	0.839058	0.796289	0.795815	0.830057	0.854757	1.02512	1.03783	1.08428	1.0689	1.09471	1.0782	1.03317
23.152	1.37338	1.72486	1.63292	1.62647	1.46544	1.40928	1.66126	1.80309	1.42507	1.3502	1.40049	1.54167	1.61382	1.5853	1.57239	1.62731		74.627	0.830857	0.803061	0.858161	0.823578	0.830292	0.798437	0.816098	0.769418	0.832864	1.01965	1.01004	1.08058	1.08149	1.08256	1.08558	1.00955
25.467	1.32946	1.70194	1.60084	1.5971	1.47276	1.46683	1.65032	1.80763	1.37769	1.37305	1.38882	1.51727	1.58953	1.60621	1.54593	1.55457		79.602	0.864673	0.790639	0.835088	0.826099	0.819659	0.79406	0.816326	0.760841	0.816018	1.01914	1.01214	1.0758	1.06703	1.08618	1.06915	1.02851
27.783	1.30634	1.66714	1.59249	1.576	1.46005	1.41603	1.64944	1.75703	1.38743	1.37116	1.38735	1.52641	1.61759	1.55191	1.54001	1.5229		84.577	0.848236	0.785776	0.83999	0.816489	0.820922	0.776148	0.809398	0.778073	0.833245	1.02523	1.02076	1.07003	1.05288	1.078	1.06093	1.01931
30.098	1.27538	1.64922	1.56456	1.52977	1.4184	1.42497	1.62638	1.77889	1.39988	1.35656	1.31144	1.49425	1.57167	1.5606	1.53547	1.52702		89.552	0.845344	0.785155	0.835422	0.830048	0.819537	0.781613	0.806927	0.75864	0.832646	0.980184	0.997736	1.06964	1.05152	1.08153	1.06885	1.02451
32.413	1.25159	1.61259	1.55772	1.50538	1.42368	1.37335	1.62777	1.75593	1.45226	1.36026	1.39299	1.50771	1.5858	1.53548	1.54037	1.4759		94.528	0.845275	0.794188	0.848429	0.827949	0.822412	0.809325	0.822852	0.775412	0.830322	0.993734	1.02303	1.05441	1.03635	1.06488	1.04299	0.99942
34.728	1.23239	1.5623	1.52494	1.48798	1.39552	1.42778	1.61623	1.71133	1.34604	1.36695	1.31455	1.50858	1.56683	1.53271	1.45957	1.50814		99.503	0.861481	0.780153	0.843088	0.830208	0.822679	0.771277	0.819923	0.76642	0.855144	0.990445	0.998151	1.04028	1.0276	1.04844	1.0307	1.00812
37.043	1.21786	1.56986	1.52399	1.50166	1.36007	1.37652	1.6106	1.72151	1.40949	1.35356	1.30599	1.49891	1.54072	1.5239	1.48464	1.46028		104.478	0.853852	0.787664	0.842868	0.825248	0.8154	0.787886	0.816909	0.785523	0.822057	0.955819	0.988747	1.05088	1.02385	1.05173	1.027	1.02247
39.359	1.19406	1.54418	1.50713	1.46606	1.38282	1.36353	1.57585	1.70476	1.33251	1.30108	1.31865	1.48448	1.5466	1.51778	1.46437	1.52801		109.453	0.851655	0.785883	0.848247	0.829882	0.832701	0.78005	0.808784	0.76153	0.825306	0.96631	0.986481	1.04107	1.03347	1.04298	1.03009	1.00778
41.674	1.1822	1.53859	1.49011	1.47863	1.36962	1.33211	1.57112	1.66427	1.3552	1.30153	1.30612	1.49082	1.52211	1.50622	1.46566	1.46867		114.428	0.858006	0.78033	0.848686	0.842667	0.812239	0.803152	0.821891	0.7802	0.867949	0.970175	1.00064	1.02415	1.01116	1.03059	1.0106	1.0067
43.989	1.17445	1.50379	1.47494	1.44856	1.33566	1.33911	1.55673	1.66089	1.37546	1.2706	1.30245	1.49102	1.528	1.50174	1.47904	1.47228		119.403	0.848492	0.773066	0.866969	0.819197	0.831365	0.783607	0.822892	0.745878	0.839843	0.957363	0.957853	1.00075	1.00529	1.00181	1.0068	0.99117
46.304	1.14987	1.49681	1.4684	1.41812	1.34962	1.29166	1.52681	1.62029	1.3765	1.28104	1.299	1.51151	1.51815	1.50106	1.42079	1.4776		124.378	0.881101	0.78789	0.863322	0.841014	0.833755	0.772246	0.833205	0.75925	0.85621	0.935579	0.950507	1.00981	1.00344	1.01607	1.00964	0.98846
48.619	1.15775	1.4862	1.45392	1.41856	1.31381	1.28043	1.52976	1.60447	1.3626	1.25034	1.29672	1.49578	1.50801	1.44276	1.41514	1.4171		129.353	0.907983	0.791048	0.843253	0.835628	0.834419	0.793273	0.817467	0.819285	0.870803	0.901575	0.930255	1.0056	0.994127	1.00853	0.990916	0.96824
50.935	1.13323	1.45637	1.42144	1.37061	1.29574	1.33832	1.52457	1.61416	1.34397	1.25612	1.30681	1.45833	1.5073	1.49112	1.40291	1.45687		134.328	0.869949	0.796097	0.840135	0.835707	0.820014	0.785077	0.808211	0.778918	0.85108	0.920939	0.94873	0.994245	0.97537	0.998649	0.971465	0.95751
53.25	1.12009	1.41477	1.40346	1.3859	1.28556	1.29261	1.5046	1.58713	1.37697	1.2829	1.26325	1.46305	1.491	1.45559	1.3636	1.42048		139.304	0.865196	0.787394	0.852319	0.830785	0.833854	0.797119	0.846438	0.77193	0.84974	0.915654	0.924018	0.972233	0.969655	0.975936	0.968932	0.9686
55.565	1.11378	1.42236	1.4402	1.39637	1.27373	1.30018	1.48307	1.55723	1.34414	1.21612	1.26426	1.46376	1.49505	1.46614	1.40548	1.43431		144.279	0.878833	0.795608	0.830057	0.841769	0.81285	0.769806	0.839626	0.767413	0.845505	0.930332	0.950387	0.976171	0.963978	0.9784	0.967917	0.97929
57.88	1.10867	1.3688	1.39759	1.39763	1.28933	1.26858	1.45694	1.56936	1.31074	1.24751	1.25351	1.48613	1.49882	1.4574	1.36158	1.37707		149.254	0.871086	0.789233	0.856682	0.836954	0.829037	0.80971	0.814212	0.772917	0.858967	0.894429	0.913843	0.96202	0.949884	0.962518	0.952236	0.96066
60.195	1.0894	1.38987	1.40776	1.36905	1.24645	1.28652	1.45031	1.57864	1.37373	1.22002	1.2739	1.48016	1.46428	1.41982	1.39757	1.41665		154.229	0.895239	0.800645	0.861401	0.827742	0.82794	0.793616	0.842488	0.801071	0.858198	0.885649	0.900368	0.958661	0.949288	0.965399	0.937921	0.96673
62.511	1.08464	1.40517	1.35576	1.3344	1.2449	1.25231	1.434	1.54401	1.34976	1.22302	1.27774	1.45524	1.46086	1.45302	1.3218	1.38806		159.204	0.888134	0.793516	0.842758	0.840851	0.830359	0.780776	0.829432	0.776182	0.881254	0.909688	0.911813	0.951113	0.932844	0.960242	0.929843	0.93084
64.826	1.08486	1.38258	1.40963	1.32883	1.23228	1.23705	1.45551	1.51739	1.32326	1.23979	1.26735	1.45268	1.45925	1.44292	1.36182	1.37276		164.179	0.8522	0.798068	0.867898	0.841225	0.832949	0.796634	0.850232	0.763987	0.854317	0.877002	0.905894	0.932291	0.934186	0.941023	0.928673	0.94282
67.141	1.04346	1.34005	1.37341	1.29635	1.22094	1.32225	1.42209	1.5007	1.30321	1.24505	1.23922	1.4418	1.43851	1.45422	1.30942	1.35662		169.154	0.907286	0.798515	0.855742	0.835052	0.824626	0.805358	0.832427	0.788864	0.856738	0.876975	0.892173	0.925674	0.910837	0.935053	0.917062	0.91833
69.456	1.06474	1.31313	1.34409	1.32432	1.20744	1.22931	1.40834	1.49069	1.29468	1.25855	1.2422	1.44613	1.44396	1.42181	1.32924	1.35263		174.129	0.866952	0.804152	0.847379	0.854164	0.826512	0.788199	0.825238	0.802264	0.885115	0.896313	0.915263	0.927683	0.923149	0.935078	0.918782	0.91333
71.771	1.04317	1.3531	1.41413	1.29341	1.22111	1.23576	1.41945	1.48544	1.33224	1.21939	1.29303	1.42266	1.42498	1.42856	1.31187	1.36748		179.105	0.869765	0.806182	0.850655	0.835817	0.820139	0.793284	0.850252	0.771107	0.850817	0.88183	0.888045	0.917395	0.912239	0.924703	0.915051	0.92608
74.087	1.04788	1.32384	1.32666	1.32563	1.20756	1.18521	1.39687	1.49452	1.30626	1.20362	1.24465	1.44104	1.42652	1.41213	1.29477	1.35622		184.08	0.904757	0.800622	0.866026	0.829824	0.834852	0.796427	0.846221	0.744404	0.862722	0.889892	0.898494	0.889778	0.90281	0.900716	0.909634	0.92865
76.402	1.03996	1.28036	1.32247	1.29052	1.16749	1.25545	1.3811	1.50822	1.33275	1.21547	1.21747	1.44113	1.43479	1.38464	1.28567	1.38542		189.055	0.876018	0.797742	0.855202	0.827897	0.843329	0.760971	0.825418	0.840001	0.860713	0.883588	0.932019	0.906582	0.918774	0.909546	0.911425	0.95833
78.717	1.03914	1.31655	1.3138	1.26496	1.18481	1.18405	1.35596	1.47493	1.33828	1.21245	1.22035	1.4124	1.42957	1.38405	1.29171	1.3743		194.03	0.862796	0.800422	0.853707	0.839432	0.848127	0.804859	0.825407	0.792403	0.877999	0.839247	0.893833	0.913672	0.896337	0.925703	0.895093	0.92462
81.032	1.0334	1.30712	1.30247	1.28566	1.16288	1.20108	1.35467	1.44406	1.28934	1.18932	1.24189	1.422	1.41086	1.37857	1.2614	1.34978		199.005	0.873914	0.797298	0.842057	0.84652	0.841325	0.795155	0.832659	0.756836	0.822063	0.868392	0.884663	0.917932	0.899051	0.922925	0.897871	0.90547
83.347	1.02934	1.25482	1.30135	1.257	1.15062	1.15838	1.33096	1.41535	1.28721	1.20699	1.19144	1.41398	1.40989	1.37222	1.27302	1.32549
85.663	1.0067	1.28668	1.30079	1.22376	1.15138	1.16745	1.32516	1.44412	1.28176	1.18969	1.22796	1.40705	1.39296	1.39359	1.23465	1.3288
87.978	1.01991	1.22927	1.28099	1.21608	1.13827	1.16505	1.31801	1.39663	1.31306	1.17767	1.19629	1.38511	1.39256	1.36375	1.26611	1.29695
90.293	1.02329	1.2834	1.27255	1.23586	1.14841	1.16428	1.30128	1.40043	1.29754	1.19163	1.19491	1.3853	1.36546	1.41301	1.23923	1.29801
92.608	1.00977	1.23093	1.27022	1.17826	1.14578	1.16029	1.30354	1.40091	1.32958	1.15407	1.19945	1.4218	1.38794	1.37847	1.22292	1.28929
94.923	1.00835	1.2429	1.24769	1.21366	1.14907	1.15894	1.30346	1.42811	1.27455	1.17219	1.17789	1.39146	1.3808	1.32685	1.25088	1.32557
97.239	0.997914	1.24264	1.26218	1.17418	1.11923	1.10556	1.29289	1.41006	1.28038	1.16961	1.22021	1.36065	1.3578	1.36146	1.22194	1.33441
99.554	1.00171	1.22832	1.31784	1.16541	1.10125	1.1244	1.27924	1.37299	1.30675	1.16086	1.18345	1.34825	1.36241	1.35114	1.22018	1.30244
101.869	0.990078	1.22392	1.24342	1.13819	1.09822	1.14755	1.29724	1.35791	1.24928	1.15176	1.17843	1.35438	1.34931	1.33588	1.20324	1.2638
104.184	0.991065	1.20742	1.24763	1.16222	1.10116	1.13286	1.23984	1.3608	1.22225	1.12045	1.18125	1.36905	1.35739	1.3331	1.21883	1.25299
106.499	0.997677	1.21185	1.24255	1.18484	1.10984	1.12551	1.25295	1.37515	1.2693	1.15841	1.16551	1.35989	1.34361	1.33547	1.19602	1.34664
108.815	0.992075	1.18847	1.22078	1.15106	1.07287	1.06891	1.24369	1.34483	1.30448	1.11329	1.22322	1.33873	1.34851	1.30853	1.14266	1.27625
111.13	1.00374	1.19226	1.20904	1.16632	1.08585	1.07429	1.24685	1.33912	1.27949	1.13267	1.15892	1.36176	1.32659	1.32537	1.16278	1.28051
113.445	0.984969	1.15281	1.23514	1.16374	1.09166	1.12961	1.22606	1.34517	1.22847	1.13516	1.14427	1.33247	1.33334	1.27801	1.20298	1.24296
115.76	0.991675	1.15068	1.21327	1.16227	1.06832	1.10889	1.23745	1.34949	1.25814	1.15092	1.15889	1.33653	1.32844	1.31156	1.15744	1.24998
118.075	0.978796	1.18931	1.21381	1.15313	1.07591	1.04593	1.22544	1.30999	1.2573	1.13761	1.16248	1.32788	1.33166	1.28419	1.16508	1.23876
120.391	0.971488	1.13399	1.20523	1.12608	1.05845	1.07625	1.22319	1.31239	1.24978	1.1163	1.12302	1.31436	1.3077	1.29012	1.18707	1.2129
122.706	0.978943	1.17384	1.19032	1.10748	1.0448	1.103	1.20758	1.30699	1.231	1.10396	1.12615	1.33727	1.31659	1.27628	1.20221	1.22089
125.021	0.992139	1.16907	1.20011	1.14443	1.06779	1.07331	1.19351	1.28781	1.22103	1.07529	1.18175	1.32807	1.32599	1.31842	1.14229	1.22153
127.336	0.983332	1.11759	1.21102	1.11763	1.05549	1.08846	1.21365	1.31283	1.20379	1.09102	1.14977	1.30022	1.30587	1.28593	1.13727	1.25127
129.651	0.978429	1.13664	1.17701	1.15296	1.04414	1.0416	1.1815	1.29309	1.1958	1.12629	1.17908	1.31047	1.30142	1.27172	1.15033	1.19509
131.967	0.968648	1.11612	1.17522	1.08371	1.01917	1.04356	1.19304	1.27608	1.24021	1.12885	1.13641	1.30916	1.27358	1.27294	1.10295	1.18805
134.282	0.971931	1.10135	1.13728	1.04922	1.01178	1.02172	1.18734	1.25977	1.20269	1.10968	1.13401	1.27606	1.27117	1.26003	1.11376	1.18874
136.597	0.977601	1.14501	1.1678	1.09295	1.03447	1.02161	1.15865	1.26806	1.24315	1.07214	1.11514	1.27712	1.27648	1.29104	1.14892	1.25099
138.912	0.970833	1.0885	1.14776	1.07153	1.02023	1.07587	1.17915	1.28999	1.21965	1.10268	1.1124	1.28543	1.25956	1.25594	1.11273	1.20197
141.227	0.971047	1.09495	1.11964	1.05616	0.989769	1.04465	1.17732	1.27534	1.19757	1.08561	1.14594	1.27149	1.26744	1.24259	1.11735	1.18087
143.543	0.978131	1.1069	1.14927	1.09463	1.00886	1.02864	1.14996	1.26127	1.18507	1.08174	1.10098	1.26664	1.2745	1.24279	1.16571	1.1795
145.858	0.965794	1.06903	1.14816	1.08096	1.01484	1.08469	1.16625	1.26679	1.18297	1.09222	1.09116	1.2663	1.24476	1.22373	1.09602	1.16859
148.173	0.975909	1.06994	1.14533	1.0595	0.977621	1.0207	1.1461	1.23828	1.18674	1.04725	1.08728	1.25265	1.24442	1.267	1.10907	1.18984
150.488	0.9732	1.09122	1.13206	1.11242	0.990169	0.989121	1.13858	1.24054	1.16693	1.11238	1.10238	1.23075	1.23027	1.23852	1.13423	1.19194
152.804	0.966673	1.08556	1.09546	1.05558	0.985957	1.01562	1.15969	1.25325	1.16718	1.08339	1.08343	1.23588	1.23224	1.21508	1.0775	1.10423
155.119	0.952161	1.06427	1.12123	1.06365	0.982525	1.06912	1.13444	1.23815	1.18825	1.07461	1.09175	1.2518	1.23938	1.25332	1.0827	1.15921
157.434	0.968235	1.08159	1.14021	1.01847	0.988145	0.991264	1.13424	1.21059	1.19351	1.0534	1.10798	1.24579	1.22875	1.19479	1.07274	1.13412
159.749	0.952208	1.06903	1.08692	1.03253	0.966354	1.06679	1.12519	1.21758	1.15645	1.08085	1.07632	1.24758	1.22163	1.2255	1.08898	1.16331
162.064	0.970705	1.07567	1.138	1.06521	0.99173	1.00772	1.12548	1.19794	1.15862	1.04827	1.10452	1.20137	1.21413	1.19848	1.0752	1.15361
164.38	0.964944	1.03189	1.09519	1.0499	0.976787	1.01829	1.13523	1.22914	1.14626	1.04312	1.06459	1.21954	1.20543	1.20774	1.03903	1.14023
166.695	0.983335	1.03727	1.10153	1.06307	0.961681	0.978956	1.12052	1.20519	1.12717	1.04382	1.05644	1.20377	1.20098	1.17102	1.07717	1.15073
169.01	0.951989	1.06135	1.10004	1.02332	0.96497	1.01527	1.12511	1.2057	1.19003	1.05547	1.08026	1.19648	1.20265	1.20233	1.06656	1.14445
171.325	0.96554	1.02843	1.11203	1.01081	0.975409	0.986428	1.11269	1.22648	1.14373	1.09419	1.04207	1.18718	1.22008	1.17056	1.03293	1.10052
173.64	0.96441	1.05966	1.07415	1.0202	0.982912	0.975535	1.11204	1.19516	1.13381	1.09855	1.07016	1.19359	1.1777	1.17787	1.0351	1.10326
175.956	0.964509	1.01313	1.07878	1.04966	0.983578	0.99041	1.10712	1.17925	1.10041	1.00739	1.0945	1.20148	1.18882	1.19757	1.06056	1.12786
178.271	0.956139	1.049	1.08629	1.03791	0.952939	0.964747	1.13937	1.19096	1.14256	1.0296	1.04123	1.18815	1.19356	1.16734	1.02502	1.13727
180.586	0.975311	1.01013	1.10011	1.05126	0.998532	0.987537	1.10343	1.17766	1.17545	1.06727	1.06591	1.19016	1.17198	1.16039	1.09157	1.12681
182.901	0.953202	1.04245	1.08767	1.01005	0.956314	0.969758	1.09111	1.19643	1.16769	1.058	1.06376	1.1773	1.15676	1.13182	1.03646	1.10262
185.216	0.951485	1.02778	1.08463	1.07365	0.972835	0.998375	1.1144	1.18363	1.14386	1.04011	1.04812	1.18585	1.16414	1.12488	1.04183	1.10915
187.532	0.9626	1.007	1.04541	1.03422	0.965034	0.935474	1.08238	1.17581	1.08432	1.0417	1.05542	1.18003	1.15505	1.14372	1.03423	1.10114
189.847	0.948258	1.00748	1.06991	0.995888	0.945232	0.967306	1.09569	1.1822	1.11341	1.05517	1.04876	1.18641	1.18037	1.14791	1.05309	1.12374
192.162	0.950599	0.983835	1.09059	0.959812	0.939444	0.964459	1.10868	1.17719	1.12049	1.04493	1.0113	1.16244	1.14939	1.13445	0.997534	1.07567
194.477	0.960305	1.00486	1.05045	0.998892	0.950525	1.02128	1.09658	1.17416	1.09545	1.02744	1.03967	1.15405	1.14733	1.13042	1.04091	1.08369
196.792	0.949659	1.00839	1.04112	0.983212	0.952416	1.00399	1.08894	1.15737	1.12726	1.05451	1.02924	1.15826	1.13064	1.13871	1.0462	1.05828
199.108	0.959525	1.00374	1.02243	1.01301	0.969316	1.05734	1.08658	1.17206	1.12128	1.02436	1.01635	1.14858	1.12331	1.17049	1.01317	1.07787

## Sheet: Figure 3
Figure 3c														Figure 3d
Time (min)	ETZ-BRIC				FFz-Orange CaMBI 110				FRZ-Orange CaMBI 110					ETZ-BRIC				FFz-Orange CaMBI 110				FRZ-Orange CaMBI 110
0.00833333	33042581	23539718	18090355	21691128	249823	447412	1486138	1134826	219108	180320	106905	66753		1502905195	9.68315e+08	9.30078e+08	6.8803e+08	2.01213e+07	4.93129e+07	7.02467e+07	4.589e+07	9.39404e+06	7.97948e+06	5.12445e+06	4.10796e+06
0.0916667	31751606	21522521	17708018	20133446	232176	591408	1416414	1147956	228138	171163	100671	65494
0.175	28318699	20303113	16969724	18853190	234944	616801	1209198	1130781	209775	151822	94231	63141
0.258333	29003200	18641281	15682975	17794927	223982	678895	1182045	1118945	205333	143772	84432	65429
0.341667	30472570	17162017	16092135	16820158	228967	726458	1129975	1070952	214562	148493	86933	53050
0.425	28242970	16627657	15670207	15074493	218197	740534	1021097	978760	188898	137796	83212	54029
0.508333	27556205	16018404	14689677	14184865	229573	676425	1008861	924410	185934	147045	74949	54985
0.591667	26731324	13923424	14223035	12915837	209325	656761	924144	852295	178851	135663	77764	55491
0.675	26240763	12675171	14377911	12242411	204246	573568	897515	806420	163518	127523	74708	43266
0.758333	24165546	13654463	12971568	10853760	199601	534487	892425	761374	167906	128442	73750	45736
0.841667	24268737	13333604	12799003	10151480	204428	504314	862320	759193	167604	126657	68299	46973
0.925	23095076	13069831	12489447	9068088	200330	467269	848530	684188	141449	130893	72308	41739
1.00833	23215383	12778984	12068902	8168503	185447	446424	799885	656251	149011	123983	67148	44403
1.09167	22389479	12036086	11864201	7950369	189664	417778	794718	637630	143138	122587	62647	44559
1.175	21976326	12630724	11592913	7546648	194212	378104	776451	629269	138501	114877	61135	39596
1.25833	21315760	10777622	11571607	7290949	170111	363097	755886	601676	132997	111900	64581	40829
1.34167	20454683	11680873	11471083	7028572	178712	367909	745747	554959	132786	109847	64588	40553
1.425	20181106	11056379	11721806	6610892	172585	369175	720021	518244	126228	113134	61113	33572
1.50833	18739271	10915671	10803888	6227578	170331	470850	833682	515374	122666	101892	64831	34806
1.59167	18601972	10200030	10701027	6008427	175898	371036	691897	504446	120003	114305	60532	34590
1.675	18375946	9688008	10376820	5988194	174491	368438	671088	492370	115783	103833	57899	34772
1.75833	18118469	10220055	10184685	5886705	176803	360644	636070	485460	108527	100968	57404	33380
1.84167	17078265	9558915	10242340	5642158	160635	339108	613558	488198	118794	104784	54341	37102
1.925	16934401	9326716	9739873	5565394	173395	332656	597802	444998	112590	93678	55396	31439
2.00833	16730000	9663689	9455495	5407455	171084	318588	606535	445588	106333	95283	57564	30239
2.09167	17824416	9216300	9388091	5426047	152236	325409	590894	407680	106554	87555	51048	31846
2.175	16634240	8730674	9605263	5361871	150610	329120	603754	405679	106238	91883	52062	30486
2.25833	16728481	8138564	9154153	5345787	146450	325736	591949	398042	101462	82712	40400	32282
2.34167	15142870	8716146	8833809	5208083	148702	316122	568297	402475	96448	93189	48357	31506
2.425	15872488	8187400	8453157	5152157	142396	321262	570538	405926	97056	84386	51620	33578
2.50833	15148191	7825259	7984513	4905296	147749	278283	550963	381438	105022	80699	49368	33436
2.59167	14197149	8330687	7713744	4827502	141065	302653	552866	383659	91942	80691	42554	31589
2.675	14463600	7893832	7862670	5014811	157314	284960	537094	380524	95488	80201	44455	32379
2.75833	13744485	7878377	7464291	4822952	142744	293923	505304	356653	87814	79050	47380	33384
2.84167	13777454	8160648	7475432	4782507	137020	295004	515943	368385	95253	76005	45058	33683
2.925	13100955	7719945	7504297	4378687	144239	279611	497595	344230	92296	72690	43105	33228
3.00833	13491089	7394306	7412405	4636638	129203	295263	509381	328445	85059	66292	43112	29168
3.09167	13080990	6682835	6831419	4571406	131865	269398	509488	331298	81577	64763	45378	35167
3.175	12038343	6477931	7050033	4496626	122995	272904	497520	317247	79718	66509	47942	30380
3.25833	11740737	7020690	6821084	4245623	126576	259332	493012	316656	78006	70170	43757	29535
3.34167	10962895	7010116	6588033	4257634	108218	255975	491117	294493	91714	64097	45251	28889
3.425	11176977	6761006	6343515	4394632	114012	240540	466310	316519	81839	61527	44324	32211
3.50833	11743394	6371571	6387067	4161039	118074	250497	460407	317500	81879	63767	41145	34754
3.59167	10821841	6852576	6254061	4192321	116633	247207	431497	298926	77268	60540	42598	33776
3.675	10693629	6578277	6262553	4285916	112597	249178	437767	284636	83334	61575	40328	33321
3.75833	9622464	6649767	6266964	4382168	111533	239189	426192	283040	78890	63000	39476	33077
3.84167	10000490	6168746	6269607	3913247	104829	240866	427162	272662	71995	53477	40698	29935
3.925	8936057	6007390	5872584	3932835	107335	214323	415595	275446	81390	58749	43078	32713
4.00833	9278785	6187692	5923693	3979055	103723	231046	388584	258988	68290	57727	38708	27417
4.09167	9183348	5961195	5288862	3958359	103253	228855	389394	251584	71135	52280	36275	30438
4.175	9462635	5824663	5171063	3633510	107030	237949	393435	238278	67070	54429	38762	32624
4.25833	9034402	5651718	5346328	3794334	105904	237602	374974	242881	65057	63070	37870	28698
4.34167	8122323	5155356	5232904	3630394	110776	220604	367592	225684	60603	55046	41934	30683
4.425	8985553	5581417	5185845	3638023	101907	205677	366708	250176	68056	51812	34909	28940
4.50833	7877729	5099810	4978591	3695233	95204	217379	354704	233620	65772	51955	36004	31575
4.59167	8573519	5256566	5293634	3581668	100477	199036	351524	230253	61622	48446	38736	25717
4.675	7909720	5138247	5406016	3384124	101669	212030	339662	223353	54277	45425	38604	27620
4.75833	7718869	5324445	5114273	3372628	92161	208192	327862	214744	63091	48862	36656	28715
4.84167	7460274	5551543	4627832	3465169	95729	219024	341576	215698	65509	51679	39435	27595
4.925	7013476	4902927	4538845	3499519	96690	207916	333500	197455	62997	53367	33562	30819
5.00833	6965518	5042722	4721401	3225304	95869	204321	306162	207560	60486	45745	34073	30595
5.09167	7397949	5032142	4511143	3276777	97165	213436	317157	187323	54116	43543	33902	27772
5.175	6367760	4598721	4493631	3297903	85239	204634	311577	198613	57032	50207	32226	28165
5.25833	5857330	4643908	4423742	2942409	90765	191641	316181	180684	60687	51044	33937	29766
5.34167	6790673	4577868	4415560	3086233	89847	188363	304620	196317	60802	48365	30084	25339
5.425	6737184	4553988	4210272	3094023	85857	183933	295506	177009	51076	44150	37011	26207
5.50833	6821997	4776424	4085840	3048920	82889	191799	300267	174805	57261	45734	33142	26843
5.59167	6778100	4782065	4123163	2723810	82931	176670	297713	179573	53289	47756	35088	28784
5.675	6289467	4161591	3924434	3047971	85584	164824	288344	166196	47817	47178	38514	27036
5.75833	6571142	4129261	3990828	2848407	87603	148178	281296	165249	54312	45281	33526	28207
5.84167	6181250	4159734	4058057	2730925	80294	162663	274129	177491	55522	44769	33425	26850
5.925	5667230	4195889	3867602	2882815	84645	152322	286498	170795	55140	46450	31962	30171
6.00833	5671543	4226419	3825660	2717050	78161	160161	288072	159260	55374	45419	33782	26620
6.09167	6474725	3769956	3995336	2695178	81829	146061	255077	164761	49567	43310	31158	29178
6.175	6089284	4014553	3755237	2540598	83718	141804	276778	158513	47618	41845	31058	25745
6.25833	5615938	3805922	3654094	2548547	79921	161676	250739	154051	51865	42532	32745	29795
6.34167	6281665	3951454	3542668	2552462	72074	147889	264926	140435	50879	45059	34005	26759
6.425	5394127	3748245	3528260	2536875	85973	143176	239048	156356	50492	43364	31643	24474
6.50833	5629759	3699066	3418854	2504006	81601	168308	270051	154835	48259	43957	31800	25414
6.59167	5298038	3598582	3362660	2396321	75715	153519	245867	150771	47016	46832	31111	25236
6.675	5252179	3564442	3166552	2377055	72954	162570	260581	141027	45617	41842	31427	25366
6.75833	5033128	3462001	3340614	2302429	82979	156114	241923	138496	47423	41640	29591	27579
6.84167	4962315	3524401	3282687	2281060	73022	145615	242222	133991	45969	37237	31080	27400
6.925	4885723	3144780	3204578	2344792	69515	153712	244172	137569	47574	41512	29100	24010
7.00833	4875437	3097930	3153319	2267290	75322	161876	226924	138596	49351	44187	28127	26986
7.09167	4975944	3430737	3191755	2130575	66510	145976	233915	147045	48263	39246	30289	26172
7.175	4445886	3161028	3090573	2163701	67392	146968	231187	132960	45318	40510	30200	25505
7.25833	4737772	3178444	2916590	2141065	73509	149539	223743	130298	43779	36857	29016	24424
7.34167	4444903	3061989	2962478	2025018	67877	152717	219203	136895	46179	42119	30608	26652
7.425	4603811	2986419	2938604	1976768	67454	130745	207522	137908	47044	38474	29583	25681
7.50833	4142957	2934466	2714258	2022540	68920	141208	208611	134851	40676	41078	28678	27251
7.59167	4356141	2884835	2868938	2007373	69922	133243	211672	126163	49750	39969	26742	26154
7.675	3892058	2666948	2613444	1917783	64413	133985	202197	128888	46461	40426	25072	27565
7.75833	4174102	2992407	2595175	1948183	69052	130640	216036	129583	41846	39111	29854	24974
7.84167	4218551	2794174	2671084	1895045	69414	134368	208240	123084	42928	38186	27552	25876
7.925	3979480	2728363	2487963	1911208	72541	140418	207904	122099	43030	37391	31233	25360
8.00833	3997201	2761736	2554957	1867002	64679	135441	198455	120519	43689	32917	29202	25454
8.09167	3974033	2663823	2665792	1779603	68212	137881	200123	122922	41255	35643	25977	22870
8.175	4050286	2604298	2532495	1773172	63291	145235	196332	118593	43878	32667	26551	24523
8.25833	3767463	2691399	2430163	1750118	62306	139844	173960	116049	39020	38218	25475	22981
8.34167	3614824	2600013	2242689	1811631	61265	125881	185768	121440	39052	35368	27144	26736
8.425	3864453	2499055	2334957	1705062	67947	134003	185576	114608	43965	37229	25992	25416
8.50833	3496670	2530696	2298315	1668000	62290	139218	182798	114969	41758	34399	25535	26610
8.59167	3533131	2366241	2218904	1613713	56769	129621	184484	105505	40465	36174	23972	24171
8.675	3386505	2475386	2300004	1546737	63413	127986	179754	100943	40970	34126	27049	25065
8.75833	3418584	2335336	2297848	1553660	63264	130739	178601	110991	38839	37471	26993	24471
8.84167	3220944	2345404	2222496	1554446	63648	115154	176304	109996	41999	33101	27330	26330
8.925	3121931	2234765	2161219	1452790	65218	134613	171296	106012	44714	37474	23210	25323
9.00833	3299914	2325439	2111952	1556179	60274	127631	166066	104418	42907	34547	27274	22918
9.09167	3223455	2245062	2185607	1485281	57382	127291	175425	101845	41129	33338	26596	24164
9.175	3092462	2165760	2212349	1531239	59696	123324	174983	100137	38288	31869	28110	25784
9.25833	3100133	2254533	2146767	1540261	61100	110869	168938	108488	34314	33139	27818	25503
9.34167	3030568	2179594	2019053	1447065	59018	114224	168292	97060	39816	31808	27871	25109
9.425	2872534	2161433	1966297	1472626	57517	119691	181788	107356	38535	30471	23619	21214
9.50833	2859542	2159459	2083502	1380916	58673	126272	169722	96712	34854	30187	27508	22923
9.59167	2854346	2021570	2009397	1452524	54497	111769	169489	98732	34302	37026	23731	24571
9.675	2995470	2127766	1920731	1379318	56699	112673	167023	98208	40697	32312	25947	24807
9.75833	2629755	1962042	1944995	1361252	54585	111677	160017	92590	33548	29162	28980	23296
9.84167	2689641	1990128	1933709	1401897	56565	126044	156626	91984	37257	31180	30640	24148
9.925	2730978	1974078	1911097	1275552	58938	113007	153760	95031	39097	32629	23304	25679
10.0083	2679071	1949143	1829627	1278413	57174	109479	139804	85875	32784	32650	31195	27116
10.0917	2518785	1881383	1888655	1228524	59350	112601	156007	90498	34453	34269	27126	25070
10.175	2550362	1856058	1914402	1258572	54984	104917	150535	91810	42536	31663	26905	22747
10.2583	2671375	1819116	1867006	1193880	56317	110789	152535	87454	34681	27435	25057	22135
10.3417	2497848	1786162	1885401	1243753	56555	107680	143052	90732	35234	29582	28852	25624
10.425	2513902	1912952	1808512	1231154	52348	114280	155151	95320	37464	33811	29258	27172
10.5083	2453580	1752590	1734998	1181732	58184	103703	135295	89280	34650	33999	26182	22558
10.5917	2213844	1758507	1723559	1191159	53492	103856	147167	89018	29984	31830	23893	24965
10.675	2186028	1826859	1861317	1102684	53691	101245	138073	86184	34637	32318	25774	22516
10.7583	2270162	1705718	1749889	1122785	56459	100401	138120	84529	36505	32326	25688	23066
10.8417	2315698	1773268	1661246	1174702	58994	107326	139326	88450	30958	29870	29494	23617
10.925	2317751	1716596	1709769	1123981	56266	102221	133876	95250	32419	30253	28169	24969
11.0083	2154825	1693127	1714204	1068319	57510	96760	132710	81062	31695	28941	25802	24860
11.0917	2284830	1638515	1591219	1040862	53631	102409	127872	82181	32406	26335	22341	25098
11.175	2250123	1683562	1527181	1020391	50588	97027	127943	81351	35773	29388	22681	22723
11.2583	2142995	1582627	1584744	1028863	55759	109916	130586	85259	36085	29268	28444	22779
11.3417	2107586	1640319	1500913	1091551	57647	103485	138001	76357	33601	27012	27715	23700
11.425	2032165	1582871	1503880	1055109	53566	99560	128936	74178	37407	31163	23721	23503
11.5083	2042332	1589333	1499185	1037249	52757	114936	129704	78238	29072	31650	26043	22916
11.5917	1976142	1574458	1544711	1019165	45443	107900	138757	79286	33858	29469	23751	24728
11.675	1959302	1595369	1506904	976491	52454	100025	125504	74145	34462	28171	23111	23980
11.7583	1949580	1550724	1535139	934391	50293	96870	133285	71167	33102	30753	25186	21256
11.8417	1893264	1541914	1560561	1041098	45895	94087	125124	67254	30350	31152	25392	23506
11.925	2010088	1535436	1473828	985013	47871	95086	133690	76954	33711	29731	23378	27901
12.0083	1835301	1443494	1421652	1035852	47190	94611	116726	71577	31910	29818	26210	24591
12.0917	1864348	1432360	1378755	959802	51753	87248	120323	78803	34643	28350	25560	22522
12.175	1823391	1476971	1478548	913609	53537	89822	116895	77709	32409	26057	26643	25436
12.2583	1677831	1434218	1408797	935986	48114	100237	122553	76002	33954	26725	24331	24389
12.3417	1585376	1356897	1366622	925343	49831	101026	119423	60745	33100	28200	26425	25938
12.425	1738580	1434683	1332921	927573	49645	91486	121452	70633	31013	30285	27296	23942
12.5083	1698653	1406793	1272676	926508	52802	92962	122880	70407	31360	28582	23772	20736
12.5917	1795701	1321550	1301552	896350	46799	92082	118283	69054	33379	28317	23926	24058
12.675	1555453	1364662	1323797	886114	45966	93291	116188	66726	31436	28614	24622	22234
12.7583	1562291	1323186	1334292	865372	45344	96775	118831	69483	29836	27730	25559	23698
12.8417	1632221	1300273	1352360	841220	48908	101573	118410	69727	29148	25434	22643	21551
12.925	1588656	1358219	1318999	808806	44579	94774	108783	69847	31274	27028	23528	26962
13.0083	1651196	1218431	1257248	840522	51346	85118	106604	71958	29400	29478	23237	23940
13.0917	1503690	1306027	1264438	867722	50324	94601	109530	65860	29774	26212	23091	22227
13.175	1635913	1317508	1244797	867842	45417	87692	117309	62705	30278	29034	25253	24030
13.2583	1608836	1278911	1128085	878508	47431	98552	113206	70385	30556	27640	24340	24375
13.3417	1643217	1231476	1248649	814483	47045	90013	111813	66871	28307	27965	25232	21788
13.425	1379064	1131787	1200902	799143	47601	90236	106397	70504	30374	29139	22161	23076
13.5083	1538442	1237290	1179495	842101	47999	87151	103527	67624	28953	28614	23200	22944
13.5917	1454742	1159558	1154277	813819	42036	88332	112383	66909	29164	32000	21481	23145
13.675	1479354	1246538	1119498	851652	43936	85768	105343	62093	26179	27451	22632	21929
13.7583	1383209	1230904	1104808	770000	48569	84836	103413	59698	26801	25068	23315	23716
13.8417	1460758	1203303	1204620	851538	43951	95929	107825	60679	27963	30120	21377	22053
13.925	1404452	1202728	1085952	762624	44212	87058	100839	62073	25905	27727	23539	23547
14.0083	1410099	1083594	1126096	749236	42959	87226	102588	58604	28332	26224	23421	23778
14.0917	1338718	1135184	1145542	768384	42542	84889	101033	64600	27822	25418	25883	22215
14.175	1339077	1110061	1080260	803556	46169	87165	106771	60495	26351	24952	23384	23003
14.2583	1164100	1141527	1068454	768952	44071	78659	101825	63292	27820	28596	24791	22719
14.3417	1241949	1077486	1068203	793895	46252	81264	109690	63675	28250	27059	23120	23567
14.425	1236123	1121028	1017042	749072	41610	89726	98358	60979	30136	28531	22119	21907
14.5083	1230639	1022965	1081173	770827	44620	85669	95969	60677	26322	29472	21867	23614
14.5917	1225490	1057154	1053543	732609	48192	80126	104015	59107	29970	25207	26628	23126
14.675	1169850	1054119	1037892	714156	48062	83965	97285	66701	27890	25182	23205	24240
14.7583	1187286	1031812	1051672	719337	41196	83341	101036	57184	29786	28163	26062	25007
14.8417	1295179	1045182	995298	762018	50520	74513	92964	58590	26203	26119	22680	20457
14.925	1132121	1034577	952684	645196	50115	82395	94317	62966	26811	23668	21444	22125
15.0083	1156797	987837	989158	667653	44183	78483	94864	52291	27415	24951	22105	21945
15.0917	1150687	973924	918695	721381	43086	77567	96135	57703	27561	22565	24672	22082
15.175	1210022	968058	967217	722205	47019	82198	94905	55716	29553	26067	21237	23158
15.2583	1033141	1021646	925094	671501	43737	76711	89012	57451	29963	24987	22530	24858
15.3417	1162898	973885	939848	606488	40438	80518	93719	61375	28838	27906	23819	21887
15.425	1091280	966292	934776	678602	40552	83598	95189	58872	23822	25675	23092	24267
15.5083	1035546	929505	841439	652403	44367	82455	88847	60288	26084	26178	24411	21249
15.5917	1018100	896196	849280	633771	37298	78939	91872	56850	29973	23253	22295	23635
15.675	1047849	954186	911168	600805	44548	84823	92617	54703	26241	24140	23456	23840
15.7583	983664	920504	903877	616305	45336	83305	85355	60811	28232	25381	22272	23247
15.8417	978752	927278	854432	641763	41977	75344	89512	54909	26525	22110	26406	21627
15.925	971593	933198	886542	631401	40671	77683	86085	59376	24041	21377	22438	23930
16.0083	973946	930970	872124	606971	43567	82021	84379	58650	27859	27241	22892	23468
16.0917	969476	895801	856123	591213	41205	84792	87401	53733	25908	23152	21033	21471
16.175	971653	903136	866684	618490	41357	80968	92858	56994	29506	24394	24984	23094
16.2583	972100	815815	842508	598011	37197	83225	91137	52997	27027	21770	23300	22473
16.3417	927139	832335	809841	606517	36060	75050	85837	53225	23533	22724	23781	21902
16.425	995394	835856	806888	546843	38666	81033	83868	45338	26664	24800	24399	22420
16.5083	918806	836561	818277	552002	39195	82277	85043	52561	28407	25095	26943	22041
16.5917	935089	821601	854885	550913	44978	80090	81516	53507	26137	25252	23703	23172
16.675	874184	779756	842169	555973	44931	77434	84324	51236	29853	24627	20772	19055
16.7583	857022	866477	810970	562101	41133	77812	88834	53454	25286	23673	22067	24431
16.8417	884593	856847	766515	570446	42064	77168	83952	61092	26189	21438	23777	22725
16.925	1042524	803492	807694	565511	38151	77565	85350	53711	24747	23379	23851	23912
17.0083	1024439	811012	791675	556086	41105	78713	81014	54853	27112	23114	21800	21535
17.0917	997990	819813	761918	515551	41607	76564	83577	52225	26342	23104	21995	23614
17.175	984391	766669	742640	504890	43640	79667	87465	50594	26833	25453	22925	24205
17.2583	1035889	790886	735534	533763	42125	74421	76960	54631	26493	23897	23421	21441
17.3417	1007775	815643	724380	545661	37279	75050	78213	51596	25220	25672	20215	22786
17.425	1059029	749864	746404	529943	40415	73018	74007	54832	24560	24079	22514	21475
17.5083	990902	766329	746332	525334	40892	75719	86806	45246	22675	22106	23675	22557
17.5917	947943	760506	740981	507932	38787	77413	86025	45265	25178	22522	22095	21477
17.675	941155	787338	730028	461155	39694	76192	82683	51340	23689	24212	23353	20557
17.7583	928160	722781	712010	487074	39720	74030	76422	44660	22515	22383	23409	21707
17.8417	926847	740719	702863	468756	39034	78905	79936	47587	29095	24071	20979	23721
17.925	985513	779661	622023	480697	38163	76093	76701	51626	23342	23849	23760	21501
18.0083	999797	763928	669121	499239	39163	74227	71504	48153	27381	23048	20482	23177
18.0917	899824	735768	715288	474805	40763	73098	77518	47631	23087	22912	22664	20134
18.175	898737	703807	677700	463172	42887	71787	74169	48249	25107	26005	23904	22860
18.2583	877153	750459	641818	462495	38522	74122	81230	45480	28210	24048	22160	23185
18.3417	967767	687636	660925	474985	42319	72119	77513	44335	24799	22546	24799	22171
18.425	889255	697283	668380	475822	40455	78284	73586	45912	25399	20194	26538	21951
18.5083	906163	726733	678438	462691	37679	69895	72190	49375	26137	22225	22211	24229
18.5917	874041	689129	610054	443190	41389	74342	81798	42640	26450	24427	20860	25247
18.675	877427	650300	653577	479618	39544	73007	74839	44889	26347	22147	26432	20475
18.7583	868983	695877	648084	446012	38760	78360	75849	47350	22339	19990	22143	20531
18.8417	846684	661705	627415	450794	40709	74990	77184	45819	25436	22406	21474	23849
18.925	841760	678597	625068	466927	38008	69833	71510	45181	21921	22098	23923	21361
19.0083	879203	621770	598621	431406	36440	68102	72485	47844	21856	21580	22170	21455
19.0917	835403	613959	599203	407584	37087	74152	73521	42593	27095	25430	20183	19253
19.175	859146	661813	627200	428069	43755	67802	73870	43512	26476	22706	21103	22504
19.2583	831786	613988	576133	382871	38026	68732	72361	42214	26550	19611	24561	20816
19.3417	939871	629667	630783	410133	38282	64973	69798	46891	25600	21152	21260	23797
19.425	925995	624697	590690	410294	37830	73430	73743	42991	23587	19983	22778	22368
19.5083	899382	584212	586967	394941	36434	71884	74333	47409	25137	20963	23289	21220
19.5917	938022	586080	601747	403118	32917	69683	67297	47408	22646	23675	21737	21107
19.675	839357	620904	526558	403000	39001	65859	68451	44542	26847	23011	22646	20105
19.7583	900295	597531	599280	409414	35124	72163	66023	42691	23578	21614	21482	21102
19.8417	862664	600911	566507	409283	40066	73021	69347	42406	25446	20648	21944	29126
19.925	853298	573746	557527	385433	38460	70044	69158	43715	22969	23331	18903	22297
20.0083	848283	599247	590505	385775	40743	68644	68508	46477	28793	22508	21626	22330
20.0917	887147	569805	523461	402307	36962	68176	71690	44041	23264	22359	23059	22359
20.175	886266	615777	539928	389655	38115	71664	65953	47279	24601	21196	24612	24456
20.2583	830664	608757	525585	392890	40664	70768	60294	44048	25214	21375	21862	21376
20.3417	855593	619048	515268	355353	37290	71509	65254	46518	23871	20308	23689	22237
20.425	792530	554341	545367	365066	35058	71636	67156	41745	24120	21106	19563	20642
20.5083	818857	601023	480037	365938	36536	68608	66453	45626	25108	23181	23018	24743
20.5917	804206	585587	536814	390004	38775	68309	75389	39856	24806	18384	23015	23293
20.675	859892	575689	529386	381545	33410	66888	68145	38773	22447	23090	20548	22471
20.7583	771257	568755	530466	375348	33805	66732	65325	42317	26273	23374	22573	21342
20.8417	808705	551015	517918	363355	36823	67970	66115	41134	23258	19321	21012	22336
20.925	775092	557895	480084	360139	34269	72621	59119	40691	26438	24642	21513	22814
21.0083	806045	528660	527831	358802	37650	66182	63951	41413	28349	19936	21806	22226
21.0917	772411	552261	476425	379768	36866	71412	56994	38485	23645	22617	22603	20753
21.175	796343	518345	467464	364329	34050	70929	65849	40202	23279	21601	22377	24282
21.2583	741356	491313	456870	332908	33508	59477	61559	39478	24663	22155	21719	20680
21.3417	718423	525698	476472	349709	36388	65411	64891	40109	25537	21382	21907	21633
21.425	732640	514125	490093	350866	34172	64041	64045	43003	23032	20711	21310	21145
21.5083	724825	491773	493414	366154	37029	63530	62304	39176	26054	20533	22401	20229
21.5917	700306	494207	444311	348350	37623	64067	62947	39700	20716	22283	24324	21793
21.675	678091	497744	451405	335835	37523	63272	61930	38643	21702	20367	20865	19825
21.7583	682496	490099	446970	312289	38375	66596	63578	36636	25629	20835	20764	25627
21.8417	690143	480346	483675	341438	33596	61217	57583	38963	23090	23827	20851	20840
21.925	639039	522118	449323	324363	33269	65010	60036	42224	23919	22679	20527	21584
22.0083	740881	502408	449494	302100	34616	67782	60457	41025	25358	18423	21321	21251
22.0917	714603	504202	442899	326692	32185	65348	60526	39371	24484	21503	24390	21067
22.175	698990	482519	426309	308414	35561	57201	56883	43383	22491	22235	21239	21154
22.2583	725870	479569	468883	335086	37116	60210	65810	44922	23509	24205	22034	21467
22.3417	632911	489140	444362	305374	40145	63125	63132	38259	25926	23046	21499	21750
22.425	676918	485606	437773	298672	36690	59531	65905	39533	22343	22952	21977	21328
22.5083	648001	483025	432638	310792	32611	59821	61982	43748	23621	22068	18973	22210
22.5917	624411	471217	441190	318394	36692	60364	63881	35007	22358	21732	20993	21423
22.675	623697	487091	421770	280623	33996	60784	65100	40753	23203	23892	24125	22923
22.7583	567988	487693	451581	329746	38654	68785	63178	37363	24161	22925	20571	24430
22.8417	553093	465683	440426	294569	32736	66071	64272	42560	23125	20724	22253	21881
22.925	548756	472002	409713	288869	35056	63761	65639	39076	23908	19536	19959	21697
23.0083	544039	459378	421340	305579	36893	58632	64985	39403	22551	21579	23728	21122
23.0917	565144	451850	404826	298764	36086	59897	57630	38478	24809	22279	20903	22785
23.175	528045	431867	408162	307177	32856	67062	61934	40336	21614	19738	25242	21990
23.2583	492371	452519	404703	301853	37796	59755	53004	35797	24473	18988	21371	21097
23.3417	524587	434605	406625	308369	35007	55649	55650	38010	23107	17935	22708	21281
23.425	480413	433586	376853	288328	34298	59366	55464	39650	22100	18927	22898	21836
23.5083	516940	462521	372192	288632	35872	60020	56472	41727	26406	22140	21668	19897
23.5917	493901	406208	406943	281826	35048	59964	60322	36171	22868	22269	21294	22941
23.675	467663	425685	385454	271128	29336	65325	58055	37007	22443	19346	20075	20729
23.7583	487180	443316	366661	285276	32853	62798	61390	38865	24839	20953	25648	22955
23.8417	462534	417713	384667	292218	33181	62741	62052	38105	23255	21854	22072	22772
23.925	464608	411887	391463	271385	34376	65646	56231	35698	23618	23718	21683	21576
24.0083	465172	412663	390295	279292	34686	62666	58225	38155	22974	17226	18698	21068
24.0917	463592	410080	352890	277804	34255	59041	59865	40499	21964	19842	22520	22412
24.175	469544	404862	366231	264703	36757	54964	54182	36590	21500	20677	20841	21608
24.2583	449579	396923	358584	272522	33694	56294	52398	37598	25008	24781	22282	21302
24.3417	434072	387548	363485	273237	30850	59214	54202	34593	25100	22089	22712	21192
24.425	446805	395449	358460	277534	31280	57222	58632	40184	22297	21518	20799	23510
24.5083	423897	409694	380081	288493	36220	58431	51223	39822	24114	21004	21066	22280
24.5917	397374	375628	349094	277077	32521	59655	56235	38124	26439	18507	23082	21550
24.675	413576	384699	343904	290911	31886	55633	51994	39766	24768	22533	20857	20665
24.7583	415255	382146	351159	264593	34506	57515	54751	39945	21446	21278	21094	20168
24.8417	404054	377115	373055	264306	34653	56184	54717	37646	22642	17665	22504	22615
24.925	397529	388735	353820	269874	33192	63277	56326	36658	23426	21360	22636	21822
25.0083	397518	362449	339965	275034	33053	58071	55655	33046	23796	21678	21945	22286
25.0917	394773	368011	339062	260014	34506	59250	56729	38624	22817	19075	18044	19886
25.175	385449	364400	335880	252842	34251	56180	53217	39039	24594	22781	21252	20012
25.2583	379295	347145	305285	241025	31020	56655	49325	33405	22878	20759	22520	22745
25.3417	377734	381400	333307	246953	35950	57464	52790	36816	25756	21316	21232	20029
25.425	394130	365372	323725	247357	33402	57683	50434	36139	23678	20954	23180	19301
25.5083	365246	379210	310369	264019	37813	55992	51628	36409	22650	18821	23343	23219
25.5917	362879	347642	318566	259741	34230	62626	51386	39727	22892	20570	19998	20386
25.675	383563	356393	330537	257289	33446	53755	56310	37116	22037	22948	21359	20318
25.7583	353018	339346	343394	244074	33780	62788	57962	35566	23067	20420	22439	20535
25.8417	358771	323804	318105	226147	30929	59459	51440	35058	23553	19545	22823	22188
25.925	354097	334838	309864	257140	32630	60902	47685	37436	21514	20362	23442	19792
26.0083	349669	337819	293168	243553	35657	60397	51581	33913	25807	20171	22519	20642
26.0917	335083	338611	272127	242093	32601	61196	51918	37800	22746	20048	19672	21931
26.175	338855	331477	307286	235765	33507	60583	45536	34754	24992	21182	23057	22279
26.2583	344528	341859	320240	237695	33225	60933	53858	35968	20942	20033	23129	20875
26.3417	341533	312666	291713	209891	32434	61289	51884	37096	21742	21863	21231	21242
26.425	323618	295566	283146	225376	31905	63437	55215	35000	20406	22397	20437	20462
26.5083	327758	320349	287652	207320	32450	59711	50235	31793	22651	21508	23320	23404
26.5917	311959	312151	293693	242068	29521	56457	56422	34450	21155	21497	23525	21877
26.675	320848	306591	266080	233938	28008	55726	53364	32814	22017	16624	19666	21085
26.7583	321388	308778	290351	225651	31843	55735	50631	36605	19421	20168	23400	21178
26.8417	317707	327432	289974	238540	31880	59436	51365	35118	23834	19704	20969	21030
26.925	327437	305213	277607	244732	36136	53467	52123	31512	23848	19238	19234	21869
27.0083	306851	300090	287369	234258	31402	50005	51705	33255	19959	22367	18405	19602
27.0917	302799	301910	276314	228750	32624	60511	49099	41060	23496	23315	21763	23547
27.175	297999	296918	274690	231860	33174	50577	50066	34481	24396	22281	20603	21455
27.2583	313887	307000	267811	231241	31594	55302	53733	34759	22641	20022	23517	19798
27.3417	296566	296666	275185	226118	33804	58076	51439	30972	19508	20498	23818	21050
27.425	300867	310147	281272	227348	32622	54195	51769	33701	20721	21945	20321	22010
27.5083	308588	293047	269344	211960	32360	52921	51676	34004	21709	21240	22491	21977
27.5917	296693	285058	276076	216964	28962	56629	46495	35384	26676	20143	22147	20731
27.675	279707	294027	252688	210968	32330	58674	52189	33620	21760	20548	25554	21050
27.7583	289159	295987	262713	208485	30888	59650	47057	29478	24279	18902	21907	19949
27.8417	304223	302593	260821	199295	31742	53553	47586	33605	24174	19655	21428	22720
27.925	289717	285282	283555	214880	31473	48973	48396	33576	20804	19975	22322	21422
28.0083	303740	273142	266139	232882	29694	56137	48778	30550	23896	21105	19909	19690
28.0917	283368	276923	256989	218668	31991	56423	55105	32656	22706	18433	20670	22104
28.175	296952	290479	261285	234332	30577	49240	47061	34059	22390	21424	26796	20401
28.2583	278320	256869	258573	217022	30760	56136	48985	29815	22541	20978	21077	20473
28.3417	286169	266469	257477	220288	31421	54761	47953	30425	22768	20015	20176	21945
28.425	274691	280312	234479	204341	27661	50994	47422	32903	23260	21111	20432	21119
28.5083	281400	259339	231011	220105	31866	52005	49169	32728	21991	23093	22381	22068
28.5917	268137	260857	250717	223067	31943	51151	42692	33315	25064	18566	20778	20738
28.675	262001	251470	256778	210021	32926	51930	49399	32775	21298	19351	22118	19793
28.7583	271222	244827	254314	196393	31470	58276	51230	30297	22226	19233	22343	20518
28.8417	257808	257176	226504	212131	28553	50228	49181	33161	23511	21627	19527	18677
28.925	271799	258794	225356	197861	32838	56751	52629	36123	24682	17766	19955	20781
29.0083	260276	262447	222467	194063	29561	50447	49692	34888	20008	19781	21240	21224
29.0917	275245	259564	235696	209581	29781	50158	46547	32249	18754	23752	20920	22993
29.175	258834	237891	224216	205735	32939	51444	48604	30900	23467	25221	20919	21040
29.2583	252839	250224	227782	213023	29073	54380	44324	33024	18611	18865	20787	22959
29.3417	257403	259202	244547	184386	32458	56032	47763	34579	18608	21218	22596	22359
29.425	251765	245911	223450	192998	29145	52768	44799	28590	17213	20159	22373	19684
29.5083	245979	242774	221063	205292	32890	55394	45968	31845	17944	19093	21896	19804
29.5917	242284	252429	227540	218154	34016	53429	48303	31194	16680	19055	21145	20480
29.675	237734	254363	215422	191702	28111	50025	47854	30742	18522	18105	22611	20690
29.7583	217154	238226	217254	196779	31494	50699	46008	33575	17385	17788	21382	20733
29.8417	237722	237828	209035	194726	32927	52095	44177	31147	17189	21352	19082	21728
29.925	219192	239604	213021	198521	30281	54315	45945	32159	16467	19562	21920	19905
30.0083	225837	223669	225522	204550	32292	50608	47653	29964	16291	17516	23431	20886
30.0917	232053	227479	210159	198139	30379	47923	52509	29048	19821	22862	20367	20616
30.175	221539	231341	231550	187038	31453	52116	50338	32659	16565	17749	19238	23680
30.2583	214802	222158	209654	196998	34516	49282	46135	28643	17620	20380	19604	22905
30.3417	223360	239441	215890	186890	27581	57209	47390	30102	18859	19268	20406	21912
30.425	221969	224750	194598	184424	29991	53342	48332	32944	16672	18495	19454	20982
30.5083	212348	246470	212717	187746	28829	53175	43391	31394	17743	18825	20610	22861
30.5917	220093	234465	212248	193854	27515	45760	49678	28976	18647	21195	19429	23650
30.675	213612	219719	209169	193865	34204	49850	49864	30309	18076	18548	19583	21428
30.7583	202975	230127	201680	171268	31721	54516	44459	29345	16225	20882	21492	21504
30.8417	212653	209252	211646	182877	29349	51189	45205	27937	17062	20495	21099	20389
30.925	199696	229952	201829	183224	30594	53496	45026	31019	17502	21703	20970	21389
31.0083	209562	209946	201570	189085	30143	50097	43234	32078	18478	20502	21935	19450
31.0917	211037	220529	207418	181757	33730	52311	44974	28389	17431	21378	21847	21722
31.175	202526	219247	201526	181566	33993	48290	45304	32058	16414	18392	20730	19882
31.2583	201798	214440	196103	189112	33452	52076	49983	28989	17548	21666	21022	21495
31.3417	205737	207435	199503	166348	28653	50734	45475	31537	17223	19149	21271	22180
31.425	208687	213790	180575	186549	28154	51223	44990	29619	16986	21674	20525	21019
31.5083	209206	211287	202375	189265	32385	48468	44032	32337	17675	18489	20514	25121
31.5917	179634	203820	187782	166607	33436	49823	39757	30021	17306	21502	20932	21168
31.675	196928	210960	168853	176728	33282	47756	44578	30259	17864	22373	21392	20963
31.7583	191944	200770	188687	172582	29902	47141	38340	29731	18214	20587	21786	20171
31.8417	196046	202198	179626	176707	28765	48837	42797	28096	17731	22084	20011	20427
31.925	181360	202272	189338	169247	31951	48676	46412	30428	18110	20624	22431	20932
32.0083	187932	200929	189210	175483	29995	48315	45067	30032	16838	19667	22283	21505
32.0917	177456	198513	188337	174376	28568	52499	45794	31002	18035	17745	22427	22352
32.175	185273	198534	184451	154913	30148	53597	44510	28827	18175	20313	20011	23136
32.2583	187542	187237	195552	171568	33794	48465	41156	31776	18049	20358	19034	21307
32.3417	183104	196339	185914	164594	30113	47127	45381	29655	17436	18734	23911	21678
32.425	173315	198893	174781	166681	30104	52264	40395	27019	16903	18054	18173	21473
32.5083	177352	195527	184670	181586	32561	49374	39437	31693	17585	17139	20250	20885
32.5917	159161	199400	184340	161664	29383	48687	42340	31879	17910	17914	21416	21070
32.675	202904	173105	185743	165286	29445	49449	38154	29134	18404	18679	20395	19505
32.7583	156687	180657	169833	161869	29808	48329	43811	29587	19280	19749	21497	22861
32.8417	171988	179844	172342	147164	29948	47195	47098	31539	17253	20990	18317	20834
32.925	166420	178862	184101	150658	29369	48351	44775	31281	17339	18178	21742	22591
33.0083	172353	175582	186219	169043	28997	47056	43705	28367	18125	19567	22757	21021
33.0917	167510	176702	170853	160991	31983	46546	37934	29216	17033	20066	20268	21681
33.175	157082	186352	160049	166725	31445	47068	43632	26976	18834	20974	19368	21403
33.2583	165836	180093	171774	155959	28470	47793	42580	29362	17046	18010	21585	19828
33.3417	159929	178274	174160	160908	29047	43389	44507	28955	18027	18612	21761	20480
33.425	161323	167568	163174	139075	31978	49473	44769	28443	18993	19414	23867	20942
33.5083	156172	172446	160624	150806	29953	47952	42568	25348	18176	17212	19420	19127
33.5917	152847	164054	163939	136578	29538	48721	42339	25814	17210	19521	19137	22139
33.675	202449	168296	167785	152887	29624	48264	38414	28038	18091	20908	20245	20806
33.7583	155431	176530	166817	157445	33030	46346	44660	28294	15730	18802	19571	21207
33.8417	153597	172282	148608	144738	31525	46339	39323	30002	17961	19786	20239	19746
33.925	179188	174218	169560	153204	27490	47648	43643	30018	16394	21219	21690	20977
34.0083	196654	169700	158238	165689	28704	46439	40066	30284	18225	17441	19129	21574
34.0917	189357	171116	166374	135545	31343	49063	40618	29938	17547	19527	21658	22429
34.175	177407	161456	164008	154479	32029	53692	41246	28548	18836	17742	20039	19802
34.2583	177489	154136	153548	153577	29303	45542	40287	30174	17888	19307	20363	21449
34.3417	178239	161695	154787	153460	28745	46097	43920	33047	18121	19261	24088	21351
34.425	184321	169587	167804	150335	29926	43415	40954	28083	16726	17709	21001	22223
34.5083	182287	165059	152994	147960	32004	46355	46270	33376	18485	21517	20424	21485
34.5917	177095	157496	161381	159129	30263	51068	37364	26085	17861	19034	22431	22724
34.675	165987	153129	160203	144053	29179	44651	45354	30053	15633	20106	19928	21049
34.7583	174495	166367	157901	142646	31028	42558	40259	28220	17035	18312	22206	20849
34.8417	157049	154389	154991	145018	31389	45746	38533	27912	18779	19807	21604	21094
34.925	154566	151812	149968	138661	29356	46387	39957	26841	19478	17730	20144	20020
35.0083	163092	165911	150264	144863	28944	47773	43275	30602	17924	19857	20865	22918
35.0917	159817	156051	136631	142466	29030	44847	44920	27067	19595	18669	18770	20298
35.175	160970	150732	140226	140954	32343	45505	40302	33875	16423	18824	19556	18869
35.2583	144718	141780	157031	138515	32474	42812	40486	27619	17714	21916	24634	20226
35.3417	149624	146675	145881	136981	28009	43952	39135	29309	18134	16841	20222	21634
35.425	160936	149223	145698	150037	31093	44568	41214	25895	17866	19286	20949	22960
35.5083	150622	150704	142802	151103	28501	46394	39975	28974	18429	19148	19207	21160
35.5917	139122	153089	143381	142495	33813	39497	37996	29548	17027	20460	20758	22419
35.675	146753	147262	143045	148744	29789	43820	40341	29672	16672	21252	22328	19104
35.7583	143548	144582	137952	144775	28302	46008	41859	27657	17583	19904	21539	20045
35.8417	130775	147577	150358	142921	27227	48915	42486	29195	18975	20405	18519	22463
35.925	144615	150930	143918	145427	28805	45936	40033	31504	19052	18758	21353	25927
36.0083	153051	139477	141790	141658	26707	42018	38040	28982	16830	19590	19374	19882
36.0917	138034	137027	140026	144103	29294	47329	40521	29776	17040	19319	22636	20328
36.175	145323	142256	137846	135256	29290	45740	39129	25029	18299	20140	19413	21733
36.2583	129052	141631	140124	142134	32691	48261	36752	28254	17307	19286	20927	20699
36.3417	140456	130931	141748	140258	27720	44897	39122	28936	17283	20704	18934	21052
36.425	129227	130854	144838	132781	29719	52676	37728	27434	16778	17515	19154	21269
36.5083	139273	140779	135623	134330	29283	43010	34204	30674	18509	19001	22288	20323
36.5917	117398	133668	134231	123959	31045	42509	36440	26462	17242	22333	19157	22762
36.675	132313	138561	123487	141875	26220	43517	41352	29196	17125	21653	22918	22698
36.7583	127553	133695	142385	143094	27936	43440	35566	32536	19403	22701	22237	21590
36.8417	106217	137294	131635	129278	30998	49427	37370	28675	17889	20164	20899	21714
36.925	106318	126207	147055	125638	30868	46444	43399	28612	16373	19452	22432	23342
37.0083	108619	127408	134067	140117	26137	45387	40846	30146	18057	18904	18047	23949
37.0917	105135	130488	138059	128377	23967	45547	36963	27001	18458	19134	19678	20275
37.175	102405	128428	140845	134240	29503	43414	39946	29622	18654	19645	20096	21874
37.2583	105224	126613	136302	121329	29957	40513	42820	25295	17678	21232	21204	23217
37.3417	98299	133775	138751	125322	31763	44033	39430	28951	14606	18604	20206	21694
37.425	99575	142497	132024	118398	25881	47308	38378	28011	18122	18829	22034	22335
37.5083	102410	129931	147278	119750	25110	40247	37577	28584	18068	19997	19494	19801
37.5917	105672	118674	132408	120126	31298	42844	41456	32336	19200	19141	18646	20384
37.675	98961	130237	149602	132406	28250	42629	38576	27537	17137	20421	20760	20132
37.7583	102817	126671	133091	135151	30304	48477	43628	27111	17030	20532	19393	22353
37.8417	96539	123768	135709	125938	26291	45504	37214	26203	16678	19235	20223	20172
37.925	118867	120585	136119	126437	27298	44427	37367	28999	19576	20973	20927	20781
38.0083	117090	122670	130608	131397	27224	44042	36463	26705	16505	18772	19602	22239
38.0917	116458	114676	140425	120795	26184	41823	43566	26537	19169	18523	21791	22078
38.175	119836	115033	133709	134863	28007	42512	41109	26409	20005	19826	21432	20583
38.2583	121982	120169	133585	111908	26701	47016	32989	26074	19296	18519	19437	19742
38.3417	123667	118309	142248	130542	28176	40801	36063	26244	19559	20102	21718	19538
38.425	115216	108411	139468	118280	29259	43389	38747	26157	16825	19912	18963	21021
38.5083	111950	109599	139181	128831	27832	46005	33732	24946	17684	19064	19680	20210
38.5917	116320	122187	136943	120797	27936	40842	36071	28612	19030	20650	21100	21892
38.675	124627	116829	139861	122359	27137	44908	34943	29904	19275	19596	21012	20309
38.7583	109725	115176	133283	125762	30484	42487	35238	27728	20308	18882	19041	21856
38.8417	104171	112960	121091	119213	30912	45138	35335	28706	17327	18510	20138	21361
38.925	101401	116565	137618	114730	27894	43697	37356	28008	18484	17640	20865	20385
39.0083	100210	115279	126825	117118	26509	42359	36678	27911	19840	18742	21914	19444
39.0917	103073	111527	133933	116636	29059	43829	39837	27991	15349	19036	20144	20018
39.175	102010	116636	125052	122488	27868	44788	40664	28530	18084	18665	20305	21197
39.2583	101189	106783	120493	118895	24924	40886	37902	27052	16678	17427	24101	21536
39.3417	100392	110125	133522	107850	27153	47702	37100	29074	15198	19382	23115	21164
39.425	104857	108144	121082	110325	26706	40354	36848	27466	17256	20394	21473	20625
39.5083	106366	112819	124211	120862	29235	44693	38519	25149	17189	18418	19134	22518
39.5917	97682	101893	136733	110008	26702	43137	34692	28720	19251	19425	20068	20757
39.675	82523	100077	126336	108111	27259	41197	38354	29627	17047	20169	22225	21463
39.7583	78335	110465	126592	110311	29087	42742	37580	28880	18127	18637	23153	21859
39.8417	82422	114869	133653	111208	27780	41031	38572	29158	17028	21091	20406	22138
39.925	86831	109584	126297	118556	30518	42232	35938	25728	17941	20454	16853	21225
40.0083	93457	101626	134511	123761	29511	46306	33473	28150	17929	18430	21218	21532
40.0917	98068	107403	129010	105592	28448	43797	37204	29243	18115	19360	21383	20190
40.175	95029	94069	120099	111708	28347	44737	39775	28018	17041	21227	19754	21620
40.2583	87597	95964	131634	112495	28328	45986	35233	25851	16828	18956	19241	23254
40.3417	101534	103051	125550	119518	29551	40554	36896	23886	18940	18965	19671	21176
40.425	99254	108578	120337	114868	29501	41527	38389	26545	17131	20601	22504	21393
40.5083	91122	98291	121373	98873	30235	41869	31820	30619	16993	17993	22369	21187
40.5917	93655	109160	115477	103978	27907	37809	35894	26777	17862	17573	18952	20008
40.675	87888	97228	117679	114079	27975	42038	35415	28365	16660	19575	17818	18902
40.7583	101174	101443	124835	113665	28919	46851	36896	28283	17666	19884	21314	20718
40.8417	97983	100531	115516	119648	26614	42637	36872	25904	17770	19419	19584	20504
40.925	84029	95099	124064	103673	26680	41756	34714	28491	17877	19332	18785	20275
41.0083	84516	101949	118626	116007	25512	40217	34641	27750	17141	19386	21342	20995
41.0917	82524	100065	121593	98904	28336	42621	34285	25860	15387	18494	20893	21932
41.175	89630	101743	123057	108756	27979	44549	32860	27749	16430	18721	21443	20932
41.2583	87348	91077	110180	103073	26743	46529	35277	27544	16840	18544	19327	21275
41.3417	95134	103499	119906	113879	29650	46549	35275	26919	18534	19226	21868	20343
41.425	88208	93103	111373	98604	28401	42845	33359	29259	17369	20252	20966	21175
41.5083	89545	97790	119019	104927	25860	40163	32770	26275	15344	20267	19490	22580
41.5917	87397	93076	119430	104240	26473	44348	34889	25260	16692	18017	19959	21937
41.675	86726	95445	110985	110320	28454	43896	30002	25923	17994	18848	20120	22274
41.7583	77164	94585	113987	107035	29546	42560	33304	28817	18923	19457	23737	19705
41.8417	90805	92075	108855	108858	25808	38334	36426	25579	16982	18817	20141	20549
41.925	84282	93908	123779	109142	27526	45633	34038	26194	16708	20374	19982	21148
42.0083	83796	84831	110989	101353	27536	36675	35462	29356	17858	18287	22625	20460
42.0917	88400	93821	119474	103563	30424	41239	29695	23698	18345	15815	19434	19837
42.175	77471	87769	113148	106892	27919	38461	32746	27736	17225	20324	19207	21782
42.2583	78864	101793	113840	96906	26332	39373	36545	27718	18342	18964	20195	21630
42.3417	77671	88279	114150	110316	25557	40449	35121	29307	15031	19098	18255	18775
42.425	77186	92428	108048	98207	26200	39550	38465	30658	16070	19416	20247	22606
42.5083	77194	81165	108206	114297	27415	42384	36886	24389	17487	18059	19211	19767
42.5917	85746	88127	109331	105584	28605	42134	32780	25377	17456	18439	20722	21744
42.675	76101	84115	106807	105583	24389	38730	37068	27249	17490	17877	20581	20990
42.7583	70567	83993	111690	99717	24665	37899	30061	24781	18661	20266	20292	21319
42.8417	80235	87707	121967	101038	26468	42883	37622	26350	17630	20812	21572	20072
42.925	74485	87359	110276	94367	25930	42178	32841	27371	17427	16445	19516	19137
43.0083	71786	83624	102968	100233	28784	38768	33689	24865	17915	19538	20572	20026
43.0917	66821	88965	110009	101053	27355	40371	35734	24580	16324	17593	20462	21596
43.175	70289	92503	106183	102051	28917	35736	34526	27453	17876	19558	18268	20059
43.2583	72235	83334	110372	94556	27551	39345	32939	25899	16389	21447	19157	21309
43.3417	71212	83742	102473	95776	27130	41010	37757	26651	17286	20797	19259	20816
43.425	70765	80048	105496	96497	24410	40545	33460	28112	16293	20465	18562	22275
43.5083	68147	77318	95621	99978	28381	37658	32946	26856	16540	17653	18255	20577
43.5917	65827	82385	106622	99413	30041	41089	35715	24079	16135	19651	18060	19320
43.675	63939	78419	99537	89757	23731	43180	34423	26073	18444	17647	20228	22787
43.7583	70844	79712	103887	107048	26840	38187	32954	26173	17862	18915	22391	20433
43.8417	69197	82744	105600	99046	29378	40958	33724	26507	18619	19042	22981	19704
43.925	62039	86174	100985	90996	25868	40256	38363	25048	17827	18179	21493	22549
44.0083	69117	81711	90661	100675	28546	39793	29875	28106	15853	19338	19744	22004
44.0917	63075	78874	93637	101979	31846	42359	34818	26898	17925	17453	20949	21013
44.175	61225	77244	107826	96804	25990	38257	35011	24986	17280	19001	19788	22133
44.2583	64383	80886	103256	87235	29186	37037	31925	25034	18685	19254	19006	20472
44.3417	68926	81940	93739	95436	26308	37093	33199	22753	17104	17853	19831	21168
44.425	63412	88391	105531	93242	25617	36965	31759	26383	18003	19172	18118	20167
44.5083	66991	82097	88965	97987	26140	38717	33821	28286	17725	19664	19540	20225
44.5917	68977	78952	92524	89404	26106	37432	35745	26579	18862	18138	21759	22548
44.675	68911	75935	95166	88672	25745	41144	30852	26043	17033	20260	18463	20518
44.7583	63376	79188	94797	92839	25356	36259	31867	25196	17790	19639	16952	21812
44.8417	64308	78829	81891	102178	28436	38705	32210	24369	17218	18466	18124	22525
44.925	57453	75217	92982	95513	27264	39130	33564	25645	16214	18331	20980	22538
45.0083	66278	70824	86722	78913	25047	39848	32304	25860	19090	18134	19033	20570
45.0917	63831	80940	86891	88763	26423	39939	29789	23703	18575	19493	21342	20903
45.175	65826	71969	90307	100383	26584	38642	31140	23973	17035	20419	17863	21227
45.2583	66057	76532	94920	94807	24943	36919	31757	25362	18752	18032	22876	19462
45.3417	62665	76993	103562	99387	25858	41189	34877	25984	17155	20812	20112	22014
45.425	61440	69659	94874	98818	29772	36733	35814	24521	19727	19255	20702	21012
45.5083	58447	76872	90581	91810	28216	37320	36106	24103	17138	19909	20413	22188
45.5917	65867	75989	90643	89020	27662	38789	30060	26206	20202	22734	16371	19793
45.675	65060	75861	85713	89391	28748	41589	29566	25561	15750	19127	20688	21108
45.7583	61096	72198	87177	95188	26703	36609	34782	23490	18903	18258	20463	25013
45.8417	61255	70603	88047	87484	26208	38491	34428	24395	18006	16675	18332	20542
45.925	67405	73907	92090	84718	27508	36928	30646	23693	17528	19827	20447	22945
46.0083	58472	69115	90210	85289	27704	40827	31209	27658	21056	18187	21224	19990
46.0917	71480	70607	85033	83922	26263	33902	31235	26808	18095	21070	19003	20435
46.175	62071	72490	82812	84820	28805	40842	33278	24133	19736	17653	19436	19220
46.2583	60578	73542	78457	80312	27199	39418	31238	25734	16048	18795	19222	22245
46.3417	53997	65052	80380	80807	25332	37672	29945	24224	19620	17508	19277	20249
46.425	58040	67281	83236	97361	26594	35664	33255	25076	18384	19147	19899	20066
46.5083	59084	66931	79971	86892	29286	40474	34662	24967	20321	17117	20750	20237
46.5917	58906	64881	80946	89685	25872	40674	34215	27331	17940	19310	20779	20349
46.675	52204	69526	85062	88410	28065	42750	31196	22845	18418	16807	18875	23608
46.7583	60405	66348	86113	89839	27757	45173	31450	26215	17524	19323	21197	22004
46.8417	51687	75992	82172	84555	27974	39194	32329	24990	18261	17097	19731	22330
46.925	52235	66174	79129	93194	26067	36748	29748	25662	18569	19440	19641	20721
47.0083	60838	65108	81242	83400	25297	38320	32308	26002	19254	18208	19291	19443
47.0917	53694	65376	80112	74956	26666	35978	34189	26171	17555	21884	22642	21871
47.175	58186	69554	81385	83480	25728	36318	35833	25743	18745	21948	20567	19305
47.2583	55461	67487	79355	85263	27383	38870	33008	27488	17548	18045	20634	21668
47.3417	60772	66251	83862	91495	23372	39393	31253	25406	20498	18217	21865	19338
47.425	52504	67661	81427	82513	25752	36696	34811	24432	17529	20350	19336	18740
47.5083	53950	64324	82246	84291	24098	37219	32719	22781	17644	17060	22363	20604
47.5917	59338	63248	75064	86502	29057	43105	33141	22738	17752	17037	18684	21978
47.675	54286	65830	77758	79872	26694	36373	32814	25433	17650	18352	19852	19928
47.7583	56521	60254	75420	86941	25405	34109	35299	23142	16074	16875	20686	21519
47.8417	53841	61990	73734	82513	27153	36962	28694	23734	14992	19934	21006	20544
47.925	57554	60273	73385	82481	25333	37348	34474	26377	16941	18103	17740	21531
48.0083	56723	56756	72348	93740	25355	36943	32528	25856	17184	20604	20988	21276
48.0917	56270	58256	75865	80659	25223	40063	31182	24062	18764	18740	21824	20229
48.175	51272	61700	72489	79810	23782	37004	33720	22435	17254	18066	19295	20854
48.2583	51616	61066	70142	84432	23571	38704	32863	24424	19338	19503	21174	24832
48.3417	50392	62447	70795	89943	24078	44382	31745	26531	19625	18522	22458	22910
48.425	52166	60364	72223	86117	26856	38098	29939	25786	16150	16696	19823	23141
48.5083	49595	55576	74508	77500	25911	39298	31888	26187	17839	19434	18513	20818
48.5917	55671	66287	69572	84471	25270	39925	32066	26170	16217	18207	19574	20828
48.675	53807	62823	72105	78277	24432	37914	29515	25268	17932	18456	20442	19423
48.7583	60463	66177	75797	84961	27472	41794	31755	22651	20197	18812	18052	20563
48.8417	55539	60810	68479	82974	24928	35077	30179	25587	20413	19423	18232	22248
48.925	54419	59623	70233	84104	27746	38926	30427	24787	18216	18464	19257	20723
49.0083	56101	61120	68614	84032	23970	35482	32582	26574	18013	21796	17545	21068
49.0917	56021	52933	67194	83277	24463	36096	29466	24112	18010	19186	19775	21255
49.175	54855	58043	73573	81799	24502	36553	33911	25667	16510	17371	21508	21287
49.2583	58423	62832	66452	75672	27726	35340	29394	24859	15725	18693	20355	19948
49.3417	58002	57254	75182	77724	27050	39524	33939	29922	17429	19786	18643	21743
49.425	50829	56750	70545	79004	26179	37006	30574	28713	18447	17978	19089	21902
49.5083	50437	53354	72963	83576	25044	35897	30372	25474	17663	17663	18423	20643
49.5917	35743	62008	66045	78705	24678	34740	32070	24678	16956	19700	18708	20770
49.675	37682	56286	66179	70373	26339	38630	33071	26113	17142	19264	21651	20013
49.7583	36920	55240	60266	73748	24365	38614	29527	25081	18435	16695	20389	19668
49.8417	33590	53595	66861	75759	24501	34362	34149	25334	16825	23381	19752	21875
49.925	36968	56351	71154	76393	26415	36699	26400	24774	16821	19590	20242	21680
50.0083	40153	56259	64481	71967	26840	36724	29153	24630	17290	18349	18711	17938
50.0917	33690	56062	70123	77117	26031	36590	30476	23951	17589	21058	18609	21651
50.175	36366	54121	64053	76475	26583	36138	30674	24183	18342	17463	21081	21278
50.2583	35576	52566	64257	71785	23304	38209	34388	26349	16187	16017	18743	19634
50.3417	38978	57318	65770	86165	27408	35330	28718	25206	18837	17520	21272	21190
50.425	26478	53707	63317	79274	29171	35512	29590	27347	17384	19107	22080	20229
50.5083	25928	54013	63401	81253	25606	34178	28833	26369	17716	17460	18918	21571
50.5917	29224	53526	65766	82657	26394	36803	25943	21744	17931	21023	17815	22517
50.675	30116	58550	68441	73780	23803	37107	27680	25507	16561	18884	18407	18653
50.7583	27559	54558	74126	70115	25755	33713	32921	25041	15915	16149	19041	20269
50.8417	30622	48103	60124	74335	24575	38126	33131	23269	17254	19250	20111	21513
50.925	27824	58236	59183	76423	27723	37389	29747	26095	15792	20970	20029	19433
51.0083	32591	51119	62813	70189	26844	34843	28837	24027	17473	20091	18012	20457
51.0917	29518	56333	62414	69156	24154	36190	34761	22925	18413	18127	18068	21272
51.175	27284	50530	63288	69403	27609	38914	28472	23181	18159	21015	21675	20099
51.2583	30364	51973	62309	76671	30066	36639	26862	24403	16386	20002	19813	21106
51.3417	30814	52430	55659	71329	26876	38664	31998	24767	15633	17846	20311	18997
51.425	29536	50189	59127	67913	22294	39248	27711	24811	16084	20902	19699	19573
51.5083	31128	49870	63600	69734	24019	35181	29723	24771	16231	18416	20212	21094
51.5917	26492	49440	63712	74058	27428	36821	31608	25538	15442	16820	18630	19818
51.675	28907	55644	63122	76037	26408	33801	30166	23967	18767	19173	19088	22599
51.7583	30937	50730	59151	73834	28299	37236	27319	22591	17088	18130	18552	21254
51.8417	30228	55344	55788	66190	26930	39448	28637	23984	16629	18130	21089	21022
51.925	28525	49050	55343	67130	27259	38974	28713	25084	17558	23135	18289	23182
52.0083	28048	49865	61392	73579	26229	36057	31060	24788	18803	24000	20281	20858
52.0917	27458	52743	54526	71513	23258	32895	34016	23903	16167	23955	20375	24526
52.175	25855	53351	57835	68393	27091	32928	29073	24210	16424	23900	19954	19445
52.2583	30957	53367	60698	68697	25312	35677	30212	25305	18496	24250	19151	22031
52.3417	29036	52921	59348	70622	27966	39577	28428	22932	16182	23694	19254	20207
52.425	29533	48921	53773	70337	23314	37232	31931	24179	20071	24777	20620	24185
52.5083	27828	52789	59678	62276	28116	37589	28741	27541	17585	23983	19634	20259
52.5917	27463	55217	60661	67869	25841	36826	32352	25124	19077	27164	18755	22941
52.675	27756	48871	58152	69107	26409	35611	29062	22227	17876	22467	19741	20906
52.7583	28553	48502	57769	68454	23677	36257	27329	22273	18193	22824	19758	21195
52.8417	26256	49767	61759	64324	27574	33293	31693	20591	15719	22714	21709	21612
52.925	28414	51495	60336	72382	24948	33465	31128	24069	18170	23173	21869	20884
53.0083	29123	50724	56874	68506	28341	35352	28753	22438	17814	22006	19685	20700
53.0917	30343	48600	53424	74840	22828	31133	27986	24577	17260	23477	20205	21085
53.175	27567	48299	58321	72462	22937	37186	29199	25021	17586	23420	17523	23555
53.2583	28393	44428	53390	69367	27551	35676	27873	23855	18698	25311	21012	21205
53.3417	30048	44691	60137	63732	26195	34665	29569	24399	17386	23918	19681	19989
53.425	24601	48638	55737	68434	25347	32699	26074	25131	16296	23368	19646	21525
53.5083	26880	43310	56345	71008	22795	35531	28255	25718	18288	23420	19828	21160
53.5917	26702	48095	52612	62158	26917	36923	30423	24663	16733	21796	19831	20423
53.675	25059	42811	56048	64255	23776	34093	30218	23831	17412	21623	18167	21241
53.7583	23400	44983	50346	67265	23070	36017	30356	24444	17761	22582	18820	18914
53.8417	24587	47671	56360	65230	26299	34285	32146	25321	18370	20490	20044	20143
53.925	25212	44811	53885	59607	26821	32065	32233	25554	17465	21683	19665	22897
54.0083	24085	46247	50617	71983	24252	34729	28344	23092	17041	24488	16685	23907
54.0917	27682	42362	55142	64848	26184	36516	28572	24052	19242	22694	18219	19221
54.175	24543	46411	44541	65584	27654	34485	28457	25759	15986	21294	20409	20143
54.2583	25866	40587	52420	64328	29124	33803	30473	24035	16929	20487	19725	20395
54.3417	25312	45678	47203	61657	23532	35097	28021	27838	16047	24624	17871	20964
54.425	26255	46469	52999	63529	25796	36356	30806	25470	19609	20380	20297	22312
54.5083	23399	42575	56230	65543	24506	35077	28231	27092	15912	21896	20648	22351
54.5917	24662	42004	49712	67054	25734	34519	32152	22429	18219	22247	21723	19695
54.675	24818	42746	50906	58272	23832	36926	33487	26976	18660	22712	17097	21010
54.7583	24682	46372	58319	64922	26154	38232	31329	23461	18484	20576	17277	21076
54.8417	24000	46603	49071	68980	28039	32740	32087	23215	17873	20976	20521	21021
54.925	25640	40049	45049	63977	25022	36191	29766	25617	16928	26264	17811	19264
55.0083	21408	43941	52294	62558	26391	33097	29593	26841	16243	22499	18620	19654
55.0917	23987	43306	50207	63678	26024	35544	30999	25989	16994	20899	18111	19879
55.175	26504	40975	51808	63300	27905	33749	29376	24341	19288	20164	21478	20491
55.2583	23610	42441	54408	65877	23587	35871	26622	23888	18411	18981	19214	20128
55.3417	21684	41825	50652	65212	26908	32257	27432	25301	18207	23383	19038	20131
55.425	24694	41574	53404	66480	24402	31681	29478	23561	17230	24344	19962	19744
55.5083	21552	44073	45199	62658	28627	36273	28857	23831	17980	20817	17628	21728
55.5917	21707	46622	49563	59676	21702	34356	30134	24413	18904	19911	18483	22775
55.675	23485	44278	53778	61450	24017	31354	32023	24384	19650	22878	17182	18900
55.7583	24391	43107	43839	58417	22583	38560	28993	24790	19382	19579	19088	20893
55.8417	25740	46477	46939	67837	26281	36418	28514	24445	16445	19309	21572	22009
55.925	22345	40491	51508	63121	25495	33478	29759	26239	15659	19108	20335	21438
56.0083	24216	40028	52580	61889	25294	31340	29573	21877	18554	24311	21642	19727
56.0917	24788	41134	43229	54805	23995	34880	27281	23711	16347	18874	19378	20753
56.175	23693	40145	45073	59035	22142	32487	27108	24109	18421	20955	19250	23056
56.2583	23407	41003	48335	59118	24543	35400	27339	26130	18669	20025	22834	23734
56.3417	23228	42363	49561	61099	25102	36800	30937	24469	16644	24307	20634	20566
56.425	24555	43403	46793	63388	22584	37538	29735	27421	15764	18707	18353	21814
56.5083	20683	44229	49648	63889	23988	34577	31239	22953	18614	21908	18075	20546
56.5917	21828	39923	50095	57859	24723	36379	32427	23626	17574	21294	20220	20849
56.675	23573	38814	48880	64528	26397	31172	28175	23209	16317	20167	19945	20044
56.7583	22150	44622	45502	58282	24423	32541	27346	25084	16885	20857	21225	23734
56.8417	21928	39871	45917	60140	25190	36494	28721	25339	18774	21963	20429	23420
56.925	22994	38293	42693	59020	24894	36363	28804	22532	15804	22976	19866	18794
57.0083	21759	35485	40830	62398	26878	31149	29829	24415	16818	20496	19848	19804
57.0917	24860	40149	48937	58370	25765	36183	32414	20910	16655	19721	19055	18199
57.175	22664	40687	48196	56553	25738	32619	25569	26482	17810	21320	20406	18768
57.2583	22102	44239	46702	55706	25389	36814	26623	27030	17384	18862	18867	21075
57.3417	23794	39125	44722	54072	21447	35034	27913	21902	19317	20504	21335	18447
57.425	21870	41752	43571	64276	25627	35479	31603	23327	17444	20512	18866	21897
57.5083	21864	39040	45219	62897	25432	34835	25594	25151	17782	18084	17373	22383
57.5917	23613	42469	41699	52772	23305	34029	24441	24620	20090	18324	22002	22225
57.675	21449	40937	43448	59270	27152	36601	29634	22107	18775	21033	17405	20926
57.7583	22740	47576	38807	59849	23548	31429	30805	20357	17234	18180	20430	19253
57.8417	22798	37982	42996	61197	23497	35706	26137	25740	15211	22785	18645	20910
57.925	23360	40681	49429	60768	25989	33779	29251	23745	17670	19739	22522	20721
58.0083	21751	42255	48013	56639	22329	32489	31303	24073	17250	21571	20061	21490
58.0917	23572	37061	46849	57691	26978	33518	26331	24963	16653	22558	18473	20679
58.175	23797	37325	38406	60559	24328	35240	31466	25775	17751	20314	17874	19541
58.2583	20626	42589	43793	56455	25848	30028	29247	24014	16757	20525	18156	18789
58.3417	22358	41868	44942	56862	24973	33504	28497	26295	17346	18397	18016	20165
58.425	23502	38876	45760	56331	25937	36369	29718	25183	17052	20442	19010	23850
58.5083	21626	40363	45270	60335	23570	33834	30323	24852	16577	21565	17296	19317
58.5917	23863	39433	41289	55547	24005	35134	29934	24844	16048	20902	18992	20528
58.675	23044	33557	42737	56473	27277	32999	27639	22107	17939	18415	21303	20038
58.7583	23853	39165	44956	53595	25530	39158	26808	22717	16908	22512	17126	19131
58.8417	24476	35599	41931	60878	23606	34709	27656	25056	19657	19590	19601	20008
58.925	24525	37726	41116	49441	25899	34995	29434	27524	16928	22307	17594	19448
59.0083	25770	37000	42585	52314	27530	33887	29369	23390	16315	20257	17875	22499
59.0917	22165	38321	41362	54043	22818	34465	28869	24438	18866	19883	17792	23088
59.175	23592	33035	41933	54014	24979	36110	27838	24810	16543	18848	16915	22564
59.2583	23588	34387	43993	49646	26689	34800	27383	23366	16997	19153	18840	18712
59.3417	23548	31055	43188	52717	25110	34871	28540	22178	19530	20225	20578	19603
59.425	24768	40803	45869	60414	28203	32461	25874	23167	17466	18729	18905	19213
59.5083	22657	32080	42657	52077	24694	34407	28071	22683	17397	17664	19339	19749
59.5917	23826	39685	44039	55432	26192	32939	26719	22500	16943	18441	21654	20956
59.675	21201	35649	43736	56054	25141	31384	28166	23505	16893	20428	17862	18474
59.7583	23005	37553	39682	51781	22925	34954	29124	21480	17115	22188	17985	21613
59.8417	21451	36739	42402	51613	26662	37452	27468	26373	17922	18370	18170	21664
59.925	21642	36968	38183	53875	25443	33532	28940	24317	18119	18254	20508	22151

## Sheet: Figure 4
Figure 4b
	A representative BRIC Heatmap (Normalized BL intensity)															A representative BREP Heatmap (Normalized BL intensity)
Time (s)	trial 1	trial 2	trial 3	trial 4	trial 5	trial 6	trial 7	trial 8	trial 9	trial 10	trial 11	trial 12	trial 13		Time (s)	trial 1	trial 2	trial 3	trial 4	trial 5	trial 6	trial 7	trial 8	trial 9	trial 10	trial 11	trial 12	trial 13
-20	-0.02123	-0.02341	0.010735	0.019941	0.004893	-0.01846	-0.04459	-0.04573	0.00634	-0.02422	-0.0025	-0.02629	-0.07687		-20	-0.02349	0.019541	-0.0014	0.004428	-0.01082	0.011298	-0.00732	0.042082	-0.01565	0.014753	-0.03503	-0.0105	-0.03609
-19	-0.01544	-0.02659	-0.00034	-0.01513	-0.00967	-0.00687	-0.03219	-0.00432	0.023292	-0.05751	0.051066	-0.01831	-0.06031		-19	-0.01853	0.025503	-0.00381	-0.00323	-0.00644	0.009167	-0.0047	0.032155	-0.00756	0.000265	-0.00772	0.013988	-0.02358
-18	-0.01781	-0.03797	-0.02112	0.006991	-0.02477	-0.01838	-0.01945	-0.04892	0.016891	-0.03791	-0.00031	-0.02684	-0.04081		-18	-0.02458	0.02691	-0.01494	-0.01512	0.00264	0.011179	0.005604	0.030697	-0.00507	0.000793	-0.03453	-0.02101	-0.01604
-17	-0.01007	-0.02607	-0.00688	0.016594	0.007286	-0.02676	-0.02319	-0.03964	0.036185	-0.06965	0.006351	-0.07045	-0.04288		-17	-0.01881	0.029689	0.012172	-0.0057	-0.00234	0.020189	-0.00323	0.017752	0.002552	-0.00397	-0.01438	-0.01127	-0.03199
-16	-0.01647	-0.02255	-0.01013	-0.01409	0.028022	-0.01224	-0.00779	-0.06385	-0.00511	-0.01857	0.035506	-0.03992	-0.06554		-16	-0.01011	0.033817	-0.02038	-0.00124	0.012061	0.020533	-0.00753	0.025602	-0.01197	0.000908	-0.04695	-0.02109	-0.00881
-15	-0.0104	-0.00302	0.003175	-0.02883	0.026383	0.016053	-0.01344	-0.01862	-0.02501	-0.03377	0.018782	-0.06677	-0.06724		-15	-0.0053	0.02633	-0.02618	-0.00593	-0.00172	0.002013	-0.06287	0.03127	-0.01385	0.004236	0.00546	0.003602	-0.00068
-14	-0.01005	-0.01368	-0.00805	-0.03911	0.000314	0.006092	-0.02018	0.027466	-0.02654	-0.01064	0.043203	-0.03112	-0.02138		-14	-0.01254	0.034654	-0.00428	0.002815	0.005132	0.009301	0.008472	0.025455	-0.02292	-0.01082	-0.01363	0.020796	-0.00403
-13	-0.02445	-0.01267	-0.01043	-0.01704	-0.05978	0.000506	0.007321	0.053232	-0.02483	-0.0103	0.03888	-0.06342	-0.02317		-13	-0.01274	0.037773	-0.00615	-0.0073	0.018935	0.006589	-0.00169	0.026941	0.002303	0.00464	-0.03078	-0.0056	-0.00418
-12	-0.01256	-0.0301	-0.01543	-0.03125	-0.08159	-0.0043	-0.00754	0.052234	0.0344	-0.0302	0.035837	-0.0294	0.01585		-12	-0.01344	0.036618	-0.01366	-0.01769	0.007727	0.01679	-0.00944	0.027005	0.015621	0.006918	-0.02577	0.003518	-0.01688
-11	-0.00459	-0.02641	-0.0204	-0.02722	-0.05117	-0.00878	0.022693	-0.02015	-0.00609	-0.01253	0.011678	0.003819	-0.05632		-11	-0.01623	0.034743	-0.0035	-0.00928	0.01822	0.018438	0.006536	0.018762	0.002688	0.008347	-0.03709	0.016793	-0.00496
-10	-0.02692	-0.01451	-0.01683	-0.03091	-0.01916	-0.02792	-0.00991	-0.05882	0.027875	0.010973	0.000804	-0.01947	-0.00731		-10	-0.01429	0.042237	-0.00022	-0.00587	0.008337	-0.00747	0.005454	0.018989	-0.00768	-0.00819	-0.04901	0.010541	-0.00912
-9	0.015009	0.014258	-0.00882	0.009251	-0.02042	-0.00164	-0.0282	-0.03489	0.009949	0.02956	0.027228	0.017736	0.007193		-9	-0.00885	0.031327	-0.00422	0.001042	0.002653	0.008026	0.001614	0.019023	-0.00921	0.003862	-0.01478	0.008848	-0.03172
-8	0.014827	-0.00448	-0.00525	-0.00405	-0.00978	-0.02731	-0.00588	-0.01503	0.023209	0.042485	0.02213	0.033246	-0.00477		-8	-0.01273	0.007897	0.002579	-0.00321	0.004475	0.003538	0.005932	0.024399	-0.00189	0.000702	-0.05067	0.016983	-0.01993
-7	0.028982	0.0114	0.01143	-0.02618	-0.03587	0.015093	-0.01751	0.002509	0.024756	0.072083	0.026196	0.022103	-0.0014		-7	-0.00791	-0.0041	-0.01466	-0.017	-0.00633	0.006497	0.005902	-1.9e-05	-0.00764	-0.00927	-0.02545	0.00934	-0.0138
-6	0.034049	0.011609	-0.01309	-0.00793	-0.01126	0.023745	0.041268	-0.00174	0.03341	0.033985	0.04207	0.020469	-0.04992		-6	-0.01142	0.001551	0.006599	-0.0121	0.013053	0.001378	-0.00064	0.000469	-0.00682	-0.01542	-0.02961	0.023979	-0.00992
-5	0.031927	0.002229	-0.00362	0.00375	0.009505	-0.02146	0.000973	0.000639	0.010622	-0.00096	0.03292	0.025874	0.028411		-5	-0.00498	-0.00985	-0.00346	-0.00638	0.004167	-0.00371	0.005888	0.003316	-0.00353	-0.01075	-0.02777	0.017572	0.01665
-4	0.005476	-0.00563	-0.01235	0.023	-0.01139	-0.01543	0.000715	-0.00813	-0.01921	-0.02368	0.011262	0.028785	0.026184		-4	-0.00341	-0.01055	0.002361	0.006222	0.003057	-0.0345	-0.0109	0.010562	0.011461	0.027223	-0.00504	-0.00114	0.012661
-3	-0.00685	-0.00969	0.004281	-0.01959	0.000158	0.001741	-0.01897	-0.00237	0.003244	-0.01946	-0.02704	-0.02434	-0.00047		-3	-0.00028	-0.0046	-0.00037	-0.00741	-0.00153	-0.00616	0.009292	-0.01969	0.005518	0.030794	-0.01003	-0.00649	-0.02915
-2	-0.0263	0.008934	0.008141	-0.00179	0.005859	0.025225	0.029811	0.027988	0.00242	0.013102	-0.00187	-0.02776	-0.03605		-2	0.000332	0.012801	-0.00929	0.011807	0.001567	0.033246	0.007359	0.011061	0.009183	0.0033	0.011346	-0.02066	-0.00198
-1	-0.00426	0.004162	0.003551	-0.00537	-0.00413	0.009922	-0.01253	-0.01813	0.002921	0.031003	-0.01527	-0.00257	-0.01808		-1	0.008345	0.012205	0.010761	-0.00425	-0.00726	0.011124	-0.01165	0.010439	0.003709	-0.01009	-0.00959	0.027082	-0.01164
0	0.015354	-0.01721	-0.00449	0.008735	-0.01574	0.002574	-0.02218	-0.00357	0.02165	0.064557	0.073849	0.064866	0.018739		0	-0.00131	0.00905	0.001522	-0.00739	0.006448	0.024833	0.002763	-0.00511	-0.00553	0.002601	0.015094	0.003408	0.015026
1	0.049771	0.101751	0.092268	0.10553	0.085678	0.089997	0.056706	0.0447	0.095769	0.161844	0.107489	0.060155	0.038293		1	2.8e-05	0.012672	0.018671	-0.01607	0.001993	0.024171	0.002702	0.0045	-0.01663	0.003372	0.021405	0.00528	0.00351
2	0.039364	0.13485	0.159854	0.128583	0.088313	0.104354	0.160058	0.118287	0.060687	0.203716	0.112271	0.03418	0.126146		2	-0.00649	0.026724	-0.00234	-0.00911	0.003289	0.009336	-0.00665	-0.00776	-0.00577	0.001455	-0.00772	-0.03166	0.001615
3	-0.00523	0.124373	0.113689	0.028757	0.069264	0.103241	0.12212	0.149239	0.104781	0.099444	0.162957	0.015516	0.017113		3	-0.03222	0.022274	-0.0001	0.002136	-0.00921	0.00357	0.004419	-0.00207	0.024227	0.002663	-0.0192	-0.00411	-0.00851
4	-0.06953	0.026792	0.034386	-0.00659	0.028115	0.046794	0.128954	0.073975	0.132315	0.158714	0.068764	0.0215	0.06265		4	-0.02194	0.025275	0.00011	0.002391	0.011822	0.020068	0.003481	-0.01729	-0.00627	-0.01124	-0.00879	0.022584	0.014174
5	-0.08444	-0.04596	-0.01816	-0.00991	-0.0479	0.023343	0.024603	0.035913	0.05206	0.046509	0.037223	-0.0295	-0.01756		5	-0.0074	0.051679	0.007766	-0.00869	-0.00626	0.013115	0.00056	0.015317	0.022649	-0.00418	-0.0062	0.008016	-0.01619
6	-0.07788	-0.02154	-0.01054	-0.0523	-0.0397	0.023456	0.037672	2.2e-05	0.056857	0.032033	0.102468	-0.05629	-0.07068		6	-0.01363	0.037089	0.014383	0.007009	-0.00654	0.010441	-0.00162	-0.019	0.040517	-0.0038	-0.04169	0.018611	-0.01906
7	-0.02336	-0.01425	-0.03662	-0.05857	-0.02978	-0.01427	0.028314	0.012606	0.04769	0.063166	0.078574	-0.03987	-0.04433		7	-0.01503	0.034383	0.018844	-0.01444	-0.06786	0.005093	-0.00603	0.002482	0.016077	-0.00239	-0.03367	0.007909	-0.0125
8	-0.03254	-0.01596	-0.03253	-0.04731	0.004044	0.032251	0.0562	0.060644	0.044787	0.018024	0.115418	-0.04273	-0.01357		8	-0.00998	0.062178	0.003127	-0.00941	-0.01798	0.00409	0.002545	-0.01156	0.017229	-0.01652	5.1e-05	-0.00211	0.000208
9	-0.01811	0.003087	-0.02244	-0.03489	0.013436	-0.00465	0.066047	0.065654	0.048723	0.021241	0.037562	-0.01657	-0.01459		9	-0.00808	0.051371	0.001935	-0.05328	-0.01376	0.012849	-0.00052	-0.01253	0.024882	-0.00706	-0.01724	0.000729	0.007011
10	-0.01555	-0.00028	-0.01274	-0.04591	-0.00663	0.018059	0.075726	0.083745	0.053494	0.051961	0.088181	-0.04728	-0.04836		10	-0.0164	0.043292	0.00886	-0.00047	-0.00345	0.012808	0.001394	-0.01531	-0.0076	-0.00337	-0.0083	-0.01254	-0.00199
11	-0.01181	-0.00958	-0.00181	-0.01835	0.003274	0.021739	0.037378	0.066902	0.056436	0.034192	0.048494	-0.03542	-0.04674		11	-0.01359	0.046978	0.010715	0.003778	-0.01028	0.008104	0.003589	-0.09304	0.007615	-0.00875	-0.0084	-0.00324	-0.01507
12	-0.01673	-0.01361	-0.00334	-0.03647	-0.00267	0.002741	0.022948	0.047629	0.039168	0.019926	0.07858	-0.06651	-0.02165		12	-0.02245	0.054537	0.010773	-0.00082	-0.02814	0.002061	-0.02223	-0.00092	0.035849	-0.0102	-0.00792	0.016526	-0.0176
13	-0.01155	-0.00899	0.006532	-0.01123	0.008333	-0.00022	0.055745	0.055412	0.051144	0.039924	0.058443	-0.06655	-0.06891		13	-0.01533	0.069655	0.009348	0.008884	-0.02236	0.015385	0.001824	0.024925	0.030276	-0.00058	0.003152	-0.00667	-0.03005
14	-0.01355	0.00887	-0.00665	-0.04045	-0.01838	-0.00092	0.059364	0.065669	0.02119	0.020049	0.024325	-0.07061	-0.03513		14	-0.0232	0.059657	0.009969	-0.00551	-0.01747	0.012072	-0.00491	0.028999	0.020037	-0.01565	-0.00703	0.030018	0.016062
15	0.001993	0.010686	0.018793	-0.03926	-0.00132	-0.00081	0.052422	0.036313	0.005579	0.012213	0.029174	-0.12392	-0.04176		15	-0.02345	0.055789	-0.00233	-0.01588	-0.01519	0.008555	-0.0055	0.026589	-0.00252	-0.02814	0.010955	0.037963	0.008981
16	-0.00614	-0.01559	-0.01315	-0.03469	-0.00575	-0.02258	0.029811	0.003003	0.035616	-0.02297	0.046783	-0.09601	-0.11294		16	-0.01323	0.048464	0.021236	0.001529	-0.01447	0.007828	-0.01482	0.027409	-0.00487	-0.03389	0.00324	0.009926	-0.01638
17	-0.01898	-0.00608	-0.00406	-0.02012	-0.00435	-0.00766	0.014441	0.025027	0.017163	-0.01429	0.033773	-0.08049	-0.04487		17	-0.00946	0.057549	-0.00415	-0.01564	-0.01325	0.016437	-0.02467	0.017554	0.019917	-0.0237	-0.0017	0.005041	-0.0237
18	-0.01172	1.9e-05	-0.00388	-0.04983	-0.02133	0.012437	0.000202	0.001236	-0.00442	0.030744	-0.03167	-0.08352	-0.06297		18	-0.00936	0.066488	0.018117	-0.0174	-0.01584	0.007606	-0.01958	-0.00501	0.003724	-0.01357	-0.00754	-0.01513	-0.0172
19	-0.0067	0.008256	-0.01596	-0.05322	-0.0098	-0.03586	0.013632	-0.00898	-0.00099	0.033071	-0.02463	-0.09092	-0.05181		19	-0.00086	0.058228	-0.00011	-0.01143	-0.01391	0.007631	-0.01364	0.022935	0.016514	0.008353	0.002115	0.008921	0.008651
	Quantification of intensity changes for BRIC (all trials)
Time (s)	1	2	3	4	5	6	7	8	9	10	11	12	13	14	15	16	17	18	19	20	21	22	23	24	25	26	27	28	29	30	31	32	33	34	35	36	37	38	39	40	41	42	43	44	45	46	47	48	49
-19	-0.07831	0.052026	-0.03141	-0.05475	-0.05715	0.011238	0.04905	-0.0255	-0.01011	-0.03077	0.062511	-0.01523	0.041292	-0.01909	0.018608	0.038108	0.018998	-0.0779	-0.03471	-0.04868	0.045407	0.013367	0.045787	-0.0213	0.019645	0.076096	0.043012	0.064187	0.047419	0.016695	-0.07549	0.013225	-0.03695	0.025928	0.022919	-0.07465	-0.03066	-0.07865	0.056895	-0.02123	-0.02341	0.010735	0.019941	0.004893	-0.01846	-0.04459	-0.04573	0.00634	-0.02422
-18	-0.00727	-0.03995	-0.06337	-0.03431	0.008266	-0.09067	0.047243	-0.00292	0.061941	-0.02308	0.077285	0.020465	-0.04858	-0.06661	0.00949	0.070322	-0.01947	-0.08072	0.030129	-0.08627	0.037416	0.009257	0.065017	-0.00613	-0.09024	0.217217	0.034939	0.01372	0.040623	0.003651	-0.04606	-0.07384	-0.05168	0.031952	0.131166	-0.02966	-0.06538	-0.12575	0.042529	-0.01544	-0.02659	-0.00034	-0.01513	-0.00967	-0.00687	-0.03219	-0.00432	0.023292	-0.05751
-17	-0.03111	0.043246	-0.04852	0.040818	-0.05475	-0.08675	0.006199	0.023931	0.088874	-0.0164	-0.03896	0.069497	0.077661	-0.04992	0.026354	0.020172	-0.0022	-0.11091	0.020424	-0.05389	-0.05064	0.06448	0.034898	-0.01902	0.038181	0.00829	-0.05378	-0.02696	-0.00838	-0.03019	0.081521	0.012095	-0.09487	-0.02848	0.0152	-0.00827	0.042518	0.019787	0.009479	-0.01781	-0.03797	-0.02112	0.006991	-0.02477	-0.01838	-0.01945	-0.04892	0.016891	-0.03791
-16	0.020941	0.047529	-0.02798	-0.03529	0.004107	0.017387	-0.03003	0.039131	-0.051	-0.02126	-0.02382	0.07195	0.089078	-0.0517	0.01944	0.058059	0.053086	-0.08073	-0.03032	-0.05709	-0.05768	0.067207	0.112762	-0.05199	-0.06064	0.011056	0.087285	0.044389	0.022	-0.04921	0.08577	-0.08795	-0.1436	0.049663	0.04803	-0.08807	0.047644	-0.06117	0.070001	-0.01007	-0.02607	-0.00688	0.016594	0.007286	-0.02676	-0.02319	-0.03964	0.036185	-0.06965
-15	0.086842	-0.06419	-0.0492	-0.0146	-0.024	0.10708	-0.02041	-0.04926	-0.00848	0.069385	0.031447	-0.03779	-0.02537	-0.07476	-0.01029	-0.00478	0.007775	-0.04112	0.002107	0.01462	-0.04984	0.0243	0.081835	-0.03737	0.014591	0.027909	-0.01527	0.032491	0.063376	0.041867	-0.06565	-0.0139	-0.08817	0.082955	0.043055	-0.0028	0.129411	-0.09959	-0.07075	-0.01647	-0.02255	-0.01013	-0.01409	0.028022	-0.01224	-0.00778	-0.06385	-0.00511	-0.01856
-14	-0.02427	0.008193	-0.03853	-0.04977	-0.03285	-0.04366	-0.02679	-0.02329	0.030421	-0.09595	0.012139	0.002125	0.069442	-0.00092	-0.00363	0.001059	0.054457	-0.0596	-0.05964	0.039864	-0.03291	0.030648	0.040536	-0.04553	0.010483	0.026084	0.103941	-0.05016	0.117159	-0.01191	-0.02252	-0.10256	0.057735	-0.04011	0.073765	-0.00797	0.061713	-0.11173	0.011641	-0.0104	-0.00302	0.003175	-0.02883	0.026383	0.016053	-0.01344	-0.01862	-0.02501	-0.03377
-13	-0.0452	-0.06095	-0.06329	-0.01946	-0.01787	0.020068	-0.03013	-0.08661	-0.04875	0.003235	0.105898	-0.0186	0.027677	-0.01509	-0.01167	0.046316	-0.04115	-0.05772	-0.02033	0.030164	0.027466	-0.00892	-0.03322	-0.08215	0.048898	0.067656	0.041944	-0.02433	0.08238	-0.102	-0.03916	0.023716	0.053863	-0.03444	0.130136	-0.00515	0.016537	-0.08731	-0.01373	-0.01005	-0.01368	-0.00805	-0.03911	0.000314	0.006092	-0.02018	0.027466	-0.02654	-0.01064
-12	0.046248	0.076698	0.02189	0.016423	-0.00587	0.025494	0.117191	-0.08295	0.020963	0.051776	0.068573	-0.08097	-0.05388	-0.02292	0.018339	0.080816	0.00028	-0.10355	-0.07808	-0.03836	-0.0047	-0.03446	0.019701	-0.08045	0.003372	0.019324	0.038792	-0.04465	0.012832	-0.11743	-0.07912	-0.00341	-0.02816	0.085779	0.029261	-0.05266	0.029954	-0.23643	-0.0281	-0.02445	-0.01267	-0.01043	-0.01704	-0.05978	0.000506	0.007321	0.053232	-0.02483	-0.0103
-11	0.062225	0.124259	-0.03504	0.031922	0.022245	0.053575	-0.08165	-0.01677	0.005872	-0.12561	0.048686	0.022026	-0.0597	-0.026	0.020823	0.075364	0.031306	-0.08653	-0.04245	-0.02571	-0.10377	-0.05984	-0.00132	0.021222	0.013889	0.037777	-0.01852	0.047149	0.04265	-0.08976	-0.06343	0.010313	0.047485	-0.0409	0.004396	0.004082	0.035956	-0.09937	-0.03096	-0.01255	-0.03009	-0.01543	-0.03125	-0.08159	-0.0043	-0.00754	0.052234	0.0344	-0.0302
-10	0.093234	0.015993	-0.05578	0.026385	-0.09802	-0.10009	-0.0762	-0.03292	0.081886	-0.01849	-0.06347	-0.10516	0.079687	-0.04348	-0.04168	0.057458	-0.00436	-0.02259	0.003474	0.000413	-0.005	-0.01592	0.03971	-0.03387	-0.01944	0.137502	0.034764	-0.02178	0.008756	-0.05374	-0.10334	-0.02351	-0.03412	-0.03165	-0.04054	0.036433	0.009409	-0.05531	0.029326	-0.00459	-0.02641	-0.0204	-0.02722	-0.05116	-0.00878	0.022693	-0.02015	-0.00608	-0.01252
-9	-0.00344	-0.0264	-0.05621	-0.04243	-0.06358	-0.02244	-0.02136	-0.11399	-0.02603	-0.02335	-0.02679	-0.03162	0.067726	-0.00388	-0.01462	0.094793	0.028442	-0.08784	-0.06084	0.002587	-0.11121	-0.05983	0.032772	-0.03717	0.032438	-0.012	-0.02272	0.003698	0.015716	-0.11675	-0.07282	0.025412	-0.01353	0.006683	-0.02869	-0.03275	-0.06925	-0.10665	-0.02119	-0.02692	-0.0145	-0.01683	-0.03091	-0.01915	-0.02792	-0.00991	-0.05882	0.027875	0.010973
-8	-0.04605	-0.02405	0.0397	-0.09417	-0.03018	-0.02276	0.067437	-0.02215	-0.05534	-0.03667	0.004093	-0.05938	0.10207	-0.00821	-0.03435	0.031503	0.032278	-0.00999	0.055524	0.089541	-0.09535	0.002097	0.086014	-0.01173	0.020368	0.057021	0.0225	-0.02027	-0.03677	-0.03143	0.099083	-0.02003	-0.08962	0.029508	-0.06326	-0.08965	-0.12549	-0.06071	0.063561	0.015009	0.014258	-0.00883	0.009251	-0.02042	-0.00164	-0.0282	-0.03489	0.009949	0.02956
-7	0.022428	0.009004	0.047143	-0.05525	-0.10634	0.005957	-0.05294	-0.01933	-0.07533	-0.02413	-0.006	-0.05973	-0.00483	-0.02735	-0.01542	-0.02226	-0.00576	-0.05955	-0.04323	0.102905	0.037228	0.025668	0.00116	0.025472	-0.05029	0.085583	0.051224	0.037557	0.03762	-0.04064	-0.02059	-0.08152	-0.04366	0.057808	0.041848	-0.08195	-0.03794	-0.06397	-0.09199	0.014827	-0.00448	-0.00525	-0.00405	-0.00978	-0.02731	-0.00588	-0.01503	0.023209	0.042485
-6	0.048524	-0.00571	0.047311	0.0511	-0.02261	0.006338	-0.12082	0.027323	0.028594	0.074542	0.028156	0.044679	-0.04302	-0.02397	-0.05533	-0.01849	0.015174	0.006119	-0.01231	0.130024	0.009669	0.089951	0.01681	0.056479	-0.01235	-0.07212	0.038693	0.09848	0.04528	0.071641	0.051014	0.067907	-0.06217	-0.059	0.004995	-0.05434	-0.03845	-0.05715	0.067916	0.028982	0.0114	0.01143	-0.02618	-0.03587	0.015093	-0.01751	0.002509	0.024756	0.072083
-5	0.011524	0.06903	-0.03947	0.039171	-0.00192	0.010394	0.061207	0.019051	-0.03181	0.082856	-0.1282	-0.04755	0.059242	-0.04004	-0.02267	-0.00878	-0.0058	-0.00533	-0.01945	-0.01888	0.00026	-0.02683	-0.03065	0.017629	0.013259	0.019511	-0.00613	-0.01253	-0.04695	0.039377	-0.03399	0.006618	0.030105	-0.0441	-0.01685	0.148148	0.003942	-0.11978	0.050457	0.034049	0.011609	-0.01308	-0.00793	-0.01126	0.023745	0.041268	-0.00174	0.03341	0.033985
-4	0.097822	-0.03942	-0.01532	0.00599	0.027949	-0.0125	-0.0216	-0.05184	-0.04776	0.024028	-0.0269	-0.01301	0.031788	0.011601	0.02506	0.013739	-0.0015	-0.03731	0.02777	-0.02461	0.008975	-0.0075	0.050801	-0.00878	0.023371	0.000219	0.005419	-0.02979	0.011494	-0.08382	0.039017	-0.04454	0.07481	-0.03091	0.024	-0.03825	0.001666	-0.12188	-0.084	0.031927	0.002229	-0.00362	0.00375	0.009505	-0.02146	0.000973	0.000639	0.010622	-0.00096
-3	-0.08984	-0.01877	-0.0054	-0.08029	-0.0238	-0.01713	0.070154	-0.03408	-0.00194	-0.07953	0.035786	0.021027	-0.00494	-0.00721	0.018399	-0.02224	-0.0098	0.002661	-0.00527	-0.08744	-0.02628	0.008568	0.00516	-0.07124	-0.04774	0.064387	0.006881	-0.07786	0.031373	-0.00685	-0.03341	0.031066	-0.01487	0.090627	0.034177	-0.00819	-0.03407	0.163359	-0.05071	0.005476	-0.00563	-0.01235	0.023	-0.01139	-0.01543	0.000715	-0.00813	-0.01921	-0.02368
-2	-0.06803	-0.00512	0.012887	-0.01597	0.020371	0.012895	0.011065	0.039547	0.052915	-0.1019	0.091164	-0.00514	-0.04307	0.059624	0.034545	0.03576	0.001919	0.03386	0.009266	0.000904	0.00738	-0.06419	-0.04212	0.005909	0.023456	-0.012	-0.04486	0.021697	-0.0412	-0.02034	-0.02262	-0.06105	-0.02787	0.043381	-0.04632	-0.04737	0.06691	0.135447	0.016334	-0.00685	-0.00969	0.004281	-0.01959	0.000158	0.001741	-0.01896	-0.00237	0.003244	-0.01946
-1	-0.05573	0.017306	-0.01116	0.123387	-0.02207	0.030164	0.093241	0.006816	-0.08869	0.038207	0.119756	0.029239	-0.02841	0.064969	-0.08861	0.033558	-0.0371	-0.04275	-0.01113	-0.03768	0.030009	0.023179	-0.04828	-0.03556	0.007521	0.071051	0.012639	0.009981	0.016221	-0.09288	-0.03624	0.066432	0.08604	-0.03742	0.049944	0.048462	0.104838	0.115182	-0.03002	-0.0263	0.008934	0.008141	-0.00179	0.005859	0.025225	0.029811	0.027988	0.00242	0.013102
0	-0.02417	-0.0302	0.083087	-0.07924	-0.05438	-0.02619	0.118873	-0.00805	-0.07735	0.018993	0.052856	-0.06585	-0.05762	0.014434	-0.0222	0.020569	0.023283	-0.05708	0.021712	0.022534	0.000517	-0.04101	0.054881	-0.02525	0.028322	0.049592	0.040259	-0.04371	-0.01411	-0.01961	-0.08708	-0.01499	0.038333	-0.09323	-0.00345	0.090233	-0.0066	0.020388	0.004477	-0.00426	0.004162	0.003551	-0.00537	-0.00413	0.009922	-0.01253	-0.01813	0.002921	0.031003
1	0.052332	0.023729	-0.01242	-0.10907	-0.05541	0.009524	0.138209	-0.01095	0.015662	-0.0213	0.122397	0.117158	0.111115	0.001571	0.024771	0.023923	0.00099	-0.01543	0.066849	0.123272	-0.06421	-0.01912	0.046187	-0.02516	-0.0109	0.00992	0.032947	-0.00817	-0.03138	-0.06968	0.00479	0.039219	-0.00089	0.063696	0.138109	-0.09394	0.042481	0.144978	0.111364	0.015354	-0.01721	-0.00449	0.008735	-0.01573	0.002574	-0.02218	-0.00357	0.02165	0.064557
2	0.165515	0.067536	0.092221	0.099196	0.013975	0.24249	0.257212	0.048771	0.124329	0.182165	0.160827	0.137082	0.091293	0.09415	0.089885	0.08517	0.141465	0.059433	0.073052	0.106651	0.117311	0.170436	0.056226	0.040819	0.077253	0.030242	0.018228	0.07053	0.093385	-0.01961	0.031061	0.141648	0.040541	0.082328	0.117641	0.02139	0.16874	0.099062	0.184165	0.049771	0.101751	0.092268	0.10553	0.085678	0.089997	0.056706	0.0447	0.095769	0.161844
3	0.208544	0.176712	0.109715	0.139525	0.285963	0.140068	0.250412	0.194627	0.247031	0.147836	0.052769	-0.01885	0.200803	0.227138	0.224916	0.258232	0.308034	0.189118	0.265669	0.285108	0.186982	0.224874	0.224587	0.135652	0.231304	0.232008	0.118201	0.122188	0.198895	0.101276	0.158099	0.135725	0.148751	0.331827	0.224449	0.061149	0.203521	0.087575	0.260857	0.039364	0.13485	0.159854	0.128583	0.088313	0.104354	0.160058	0.118287	0.060687	0.203716
4	0.129025	0.217008	0.111655	0.244679	0.104653	0.114626	0.254199	0.132015	0.148662	0.131282	0.010397	0.154509	0.175736	0.346835	0.348315	0.361991	0.371332	0.420467	0.305063	0.319451	0.299488	0.418335	0.259351	0.292612	0.152743	0.156195	0.170979	0.120755	0.197765	0.148772	0.222516	0.304132	0.060256	0.154675	0.185686	0.098961	0.169395	0.105041	0.236201	-0.00523	0.124373	0.113689	0.028757	0.069264	0.103241	0.12212	0.149239	0.104781	0.099444
5	0.038468	0.145709	0.104815	0.044321	0.152469	0.228476	0.185391	0.158778	0.19415	0.117223	0.092485	0.206117	0.003493	0.373354	0.313074	0.275953	0.347358	0.275853	0.296925	0.400969	0.337886	0.308918	0.189943	0.136713	0.098814	0.250573	0.108078	0.060469	0.074083	0.038367	0.09368	0.146584	0.141198	0.106461	0.122599	0.120797	0.043232	0.034989	0.144369	-0.06953	0.026792	0.034386	-0.00659	0.028115	0.046794	0.128954	0.073975	0.132315	0.158714
6	-0.01243	0.054578	0.12774	0.064276	0.045227	0.11684	0.05739	0.129882	0.153932	0.000862	0.004297	0.091154	-0.02138	0.144374	0.160898	0.210377	0.165749	0.153289	0.126526	0.334809	0.158514	0.129994	0.073694	0.112011	0.058209	0.088822	0.010154	-0.0097	0.047162	0.029847	0.08166	-0.0459	0.013124	0.109613	0.017482	0.1231	-0.04157	0.031614	0.238084	-0.08444	-0.04596	-0.01816	-0.00991	-0.0479	0.023343	0.024603	0.035913	0.05206	0.046509
7	0.122476	0.089438	0.000418	-0.0457	-0.05942	0.129525	0.092456	0.128435	-0.00768	-0.07157	0.023849	0.04804	0.103658	0.060662	0.062541	0.115932	0.006868	0.006367	0.050364	0.145625	0.10283	0.05928	0.000908	0.019604	0.042793	0.078772	0.026208	-0.03145	-0.00528	-0.04903	-0.20713	-0.0844	0.029054	0.049963	0.04587	0.00627	0.052703	-0.00853	0.040346	-0.07788	-0.02154	-0.01054	-0.0523	-0.0397	0.023456	0.037672	2.16e-05	0.056857	0.032033
8	0.047291	0.064476	-0.03262	0.047257	0.038684	0.128156	-0.03009	-0.07024	0.090323	0.029291	0.03097	0.035101	-0.07343	0.042501	0.062168	0.148227	0.071562	-0.01984	0.045353	0.145601	0.021979	0.04051	0.010813	0.00164	0.096769	0.076289	0.035637	-0.02599	0.019836	-0.11827	-0.076	0.067046	-0.02126	-0.06083	0.009147	0.056721	-0.03886	-0.08008	-0.04072	-0.02336	-0.01425	-0.03662	-0.05857	-0.02978	-0.01427	0.028314	0.012606	0.04769	0.063166
9	-0.15667	-0.00493	0.02058	0.021401	-0.03529	0.040259	0.051095	0.095106	0.055828	-0.05309	0.052511	-0.02298	0.0098	0.047552	-0.05911	0.108381	0.086542	0.02498	0.090674	0.093262	0.081719	0.003393	0.146139	0.023624	-0.01209	0.021638	0.012445	0.032289	0.046755	0.000477	-0.16841	-0.04408	0.006459	0.090323	-0.01569	0.073859	-0.00693	0.113761	0.035707	-0.03253	-0.01596	-0.03252	-0.04731	0.004044	0.032251	0.0562	0.060644	0.044787	0.018024
10	-0.07519	0.031681	0.089023	0.070553	-0.10311	-0.00252	-0.00291	0.049954	0.044463	0.056836	-0.01798	-0.08009	-0.14213	0.03659	0.009131	0.061008	0.003292	0.010333	0.010813	0.087107	0.070081	0.026914	0.026007	0.052225	0.007867	0.056366	-0.06409	0.002833	0.034129	0.021187	-0.07792	0.008889	0.043966	0.087822	0.024899	-0.01507	-0.08579	0.117678	0.03531	-0.01811	0.003087	-0.02244	-0.03489	0.013436	-0.00465	0.066047	0.065654	0.048723	0.021241
11	-0.10905	0.062247	-0.02749	0.123003	-0.0949	0.057635	-0.0251	0.011143	-0.05935	-0.06375	0.09152	-0.05668	0.093304	0.079051	0.053387	0.022236	0.029566	-0.00936	0.094967	0.152951	0.023683	0.042306	0.044194	0.021584	-0.05589	0.018015	0.067546	-0.03951	-0.05517	-0.09742	-0.08747	0.047857	-0.01578	0.026061	-0.00527	0.03311	0.06351	-0.07178	0.011145	-0.01555	-0.00028	-0.01274	-0.04591	-0.00663	0.018059	0.075726	0.083745	0.053494	0.051961
12	-0.09292	-0.01055	-0.05049	0.025837	0.004777	-0.02023	0.049387	-0.06426	0.04283	-0.01333	0.027047	-0.05419	0.079789	0.036522	0.017095	0.100748	0.137676	0.068998	0.10875	0.131238	0.055131	0.13745	0.009857	-0.00524	-0.03003	0.048262	0.029032	0.017891	0.190437	-0.03339	-0.12881	0.029792	-0.00909	-0.03835	0.079665	0.04818	0.091116	-0.09768	-0.10687	-0.01181	-0.00958	-0.00181	-0.01835	0.003274	0.021739	0.037378	0.066902	0.056436	0.034192
13	-0.09806	-0.0588	0.015036	0.068865	-0.04939	0.061665	0.076607	-0.03107	0.056414	0.010963	0.034139	-0.10035	-0.11831	0.03515	0.051372	0.10718	0.042218	0.052816	0.065935	0.143968	0.070889	0.053291	0.12656	0.025798	-0.09454	0.013624	0.048427	0.057231	0.025678	-0.00136	-0.06362	-0.02801	-0.0302	0.116337	0.131658	0.005296	0.047566	-0.11797	-0.02498	-0.01673	-0.01361	-0.00334	-0.03647	-0.00267	0.002741	0.022948	0.047629	0.039168	0.019926
14	-0.04036	-0.00791	0.038655	-0.00208	-0.0296	-0.07546	-0.03566	0.15573	0.045163	0.027263	-0.0071	-0.03734	-0.01957	0.017258	0.06594	0.0911	0.056964	0.0494	0.012979	0.092815	0.069056	0.049218	0.003725	0.091028	-0.03006	0.036259	-0.04113	-0.04053	0.131691	0.028272	-0.0773	0.108223	-0.08504	0.11482	-0.00161	-0.05301	-0.05593	-0.03322	0.10943	-0.01155	-0.00899	0.006532	-0.01123	0.008333	-0.00022	0.055745	0.055412	0.051144	0.039924
15	-0.07397	0.0678	-0.00907	0.055624	0.008732	0.028986	0.029479	-0.00213	-0.00626	-0.01316	-0.1179	-0.05312	-0.02332	0.039335	0.091761	0.028192	0.081191	-0.00021	0.037067	0.098373	0.009122	0.050703	-0.00841	0.010008	-0.10108	0.055941	-0.02768	0.070309	0.19513	-0.03098	-0.0264	0.08965	-0.07948	0.058731	0.101333	-0.09524	0.016463	-0.04154	-0.00952	-0.01355	0.00887	-0.00665	-0.04045	-0.01838	-0.00092	0.059364	0.065669	0.02119	0.020049
16	-0.06999	-0.09434	0.035683	0.085912	-0.03848	-0.04095	0.008944	0.142908	0.122706	-0.01116	-0.08236	-0.09829	0.054134	0.093957	0.037337	0.053058	0.032365	-0.00345	0.040008	0.032184	0.03679	0.077091	0.044079	-0.0773	-0.04544	-0.02765	0.071389	-0.07166	0.146759	0.029012	-0.07158	0.027255	-0.03702	0.016313	-0.01036	-0.03695	-0.09687	-0.05404	0.062642	0.001993	0.010686	0.018793	-0.03926	-0.00132	-0.00081	0.052422	0.036313	0.005579	0.012213
17	-0.06301	-0.03227	0.024935	0.117967	-0.10787	0.004517	0.058663	0.048809	0.02772	-0.00112	-0.06283	-0.10862	0.074815	-0.00026	0.04822	0.099183	-0.01378	0.023162	0.047181	0.082632	0.144085	0.058534	-0.06967	-0.03704	-0.04142	0.015874	0.008151	-0.0865	0.132822	-0.05968	-0.01596	0.029129	0.078956	0.100908	0.053022	0.008291	-0.04619	-0.18173	-0.06336	-0.00614	-0.01559	-0.01315	-0.03469	-0.00575	-0.02258	0.029811	0.003003	0.035616	-0.02297
18	-0.07231	0.094576	-0.01524	-0.08686	-0.05029	0.005173	0.110487	-0.02377	-0.01324	0.031702	-0.06404	-0.04545	0.07281	0.014954	0.024092	0.027698	0.038862	-0.02199	0.050204	0.067468	0.053665	0.01685	0.014312	-0.09857	-0.05585	0.002875	-0.07165	-0.00899	0.05779	-0.01403	0.011612	0.055678	-0.01582	0.062022	0.068585	-0.03191	-0.04791	-0.07911	-0.05286	-0.01898	-0.00608	-0.00406	-0.02012	-0.00435	-0.00766	0.014441	0.025027	0.017163	-0.01429
19	-0.06429	0.06007	-0.00934	0.079102	-0.06466	-0.0572	0.030921	-0.07667	0.008215	-0.03181	0.075315	-0.09619	0.032675	-0.01417	0.013781	0.102583	0.038882	-0.02156	-0.01455	0.035658	-0.05604	0.000612	-0.00264	-0.03964	0.013284	0.016114	-0.02269	0.041197	0.005598	-0.11224	0.07126	0.079898	0.061245	0.030951	0.022176	0.010917	-0.02646	-0.13439	0.123714	-0.01172	1.88e-05	-0.00388	-0.04983	-0.02133	0.012437	0.000202	0.001236	-0.00442	0.030744
20	0.015573	0.037515	0.042014	0.130151	-0.06984	0.06971	-0.00056	0.071863	0.00772	-0.06327	0.007042	-0.10529	-0.14295	-0.02705	0.002536	0.013028	-0.03414	-0.0476	-0.02015	-0.00049	-0.01756	-0.07655	-0.01265	-0.02332	-0.08321	0.02543	-0.05044	-0.06189	0.039863	-0.10543	0.048122	0.022721	0.027103	0.101875	0.090029	0.045087	-0.06721	-0.07386	-0.03345	-0.0067	0.008256	-0.01596	-0.05322	-0.0098	-0.03586	0.013632	-0.00898	-0.00099	0.033071
	Average responses of 13 trials
	Baseline	Footshock
mouse 1	0.118393	0.366683
mouse 2	-0.01039	0.330724
mouse 3	-0.01153	0.186743
mouse 4	0.006831	0.133335
Figure 4c
	Intensity traces								Intensity traces
Time (s)	BRIC (mouse 1)	BRIC (mouse 2)	BRIC (mouse 3)	BRIC (mouse 4)	BRIC (mouse 5)	BRIC (mouse 6)		Time (s)	BREP (mouse 1)	BREP (mouse 2)	BREP (mouse 3)	BREP (mouse 4)	BREP (mouse 5)	BREP (mouse 6)
0	0	0	0	0	0	0		0	0	0	0	0	0	0
1	-0.01674	0.059993	-0.02537	-0.02428	-0.00503	0.029878		1	0.040844	0.001035	-0.01084	-0.02284	0.014525	0.033895
2	-0.00018	0.024884	0.024843	-0.0122	-0.02345	0.050995		2	0.006357	0.021111	-0.00455	0.024504	0.035824	0.01461
3	0.059959	0.102942	-0.00561	-0.04635	0.022479	0.020788		3	0.032601	0.006268	-0.01458	0.029092	0.023059	0.030642
4	0.018971	0.091841	0.0403	-0.00119	-0.00355	0.01451		4	0.024528	0.032581	0.001054	0.028433	0.013362	0.047189
5	0.049142	0.125936	0.009404	0.060869	-0.00567	0.019473		5	0.0475	0.039636	-0.00661	0.02998	0.026064	0.059059
6	0.057243	0.123998	0.043662	0.061748	-0.00323	0.004505		6	0.054338	0.022542	-0.00788	0.03188	0.016662	0.066023
7	-0.00376	0.159341	0.09702	0.068343	-0.00097	-0.00282		7	0.03008	0.027376	0.00432	0.046752	0.004436	0.043827
8	0.053319	0.147569	0.048998	0.074635	-0.01505	-0.0208		8	0.041182	0.023828	-0.00135	0.023747	0.022585	0.051129
9	0.275157	0.163898	0.048624	0.056514	0.014096	-0.03051		9	0.057664	0.020867	-0.02887	0.055133	0.003745	0.058636
10	0.059881	0.191934	0.039143	0.100113	0.023805	-0.00288		10	0.052939	-0.01277	-0.01696	0.032877	0.016263	0.051084
11	0.048695	0.195916	0.052246	0.066534	-0.0173	-0.0298		11	0.039707	0.033023	-0.01134	0.04304	0.025462	0.040384
12	0.069139	0.199287	0.058327	0.116845	-0.02013	-0.01519		12	0.073965	0.026524	-0.02063	0.028826	0.019734	0.04049
13	0.068246	0.227542	0.035388	0.091556	-0.00084	-0.00532		13	0.036021	0.027954	-0.02838	0.04796	0.022393	0.038935
14	0.08597	0.182187	0.061131	0.072793	0.026401	0.025095		14	0.049456	0.009039	-0.03799	0.067694	0.04393	0.019528
15	0.060198	0.191749	0.070257	0.031488	-0.00054	-0.01014		15	0.041886	0.016197	-0.01081	0.054555	0.039721	0.033379
16	0.097236	0.167312	0.098245	0.068401	0.041147	0.008806		16	0.055316	0.006164	-0.01073	0.048021	0.025379	0.041719
17	0.088175	0.204177	0.089727	0.070653	-0.00227	-0.05809		17	0.07032	0.01118	-0.01607	0.046069	0.007504	0.058326
18	0.118023	0.187775	0.061051	0.103717	-0.00158	-0.08651		18	0.060504	0.001968	-0.04462	0.065874	0.019988	0.0326
19	0.061792	0.225731	0.080708	0.112524	0.026691	-0.05428		19	0.045629	0.037259	-0.02664	0.057301	0.012561	0.036736
20	0.103945	0.207942	0.03046	0.091755	0.013026	-0.06865		20	0.079444	-0.02354	-0.00159	0.055423	0.004245	0.062989
21	0.26672	0.236627	0.06888	0.106657	0.008015	-0.04061		21	0.080813	0.024292	0.023307	0.06645	0.027708	0.047595
22	0.146183	0.246094	-0.00297	0.106646	0.005886	-0.02468		22	0.057215	-0.02566	-0.00571	0.063877	0.010396	0.092649
23	0.146817	0.226874	0.005805	0.127855	-0.01607	-0.00701		23	0.085225	-0.00913	0.006064	0.04681	0.026193	0.076902
24	0.162409	0.240182	-0.01475	0.086987	0.002592	-0.03191		24	0.074673	-0.00342	0.006364	0.054872	0.028248	0.037977
25	0.132501	0.236601	-0.05529	0.131889	0.017652	-0.02653		25	0.102531	-0.01511	-0.02062	0.075387	0.022826	0.049515
26	0.178747	0.278883	-0.04943	0.10944	0.028365	-0.032		26	0.03837	0.017436	-0.02317	0.078875	-0.00344	0.075993
27	0.165843	0.229777	-0.0785	0.143569	0.07299	0.018336		27	0.080062	0.007571	-0.01833	0.06397	0.013076	0.078852
28	0.150128	0.299408	-0.07045	0.175723	0.033743	-0.0123		28	0.05043	0.026711	-0.00086	0.053731	0.032746	0.064212
29	0.224137	0.3133	-0.04413	0.177076	0.042549	0.032983		29	0.053194	0.006831	0.002781	0.08165	0.013041	0.077809
30	0.228641	0.215965	-0.04127	0.164285	0.00282	-0.01372		30	0.047046	-0.00445	-0.0167	0.081446	0.008457	0.070248
31	0.221828	0.265683	-0.05032	0.166424	-0.00991	-0.00014		31	0.027789	-0.01233	0.007734	0.073831	-0.00602	0.084604
32	0.274746	0.317085	-0.08621	0.153299	0.012059	0.02449		32	0.014435	0.032046	0.01032	0.060765	0.026033	0.074426
33	0.227547	0.280416	-0.07873	0.143189	0.05137	-0.01038		33	0.01162	0.018472	0.006432	0.059215	0.021903	0.107991
34	0.285045	0.303761	-0.07156	0.123286	0.01958	0.002246		34	0.014502	0.001837	-0.00354	0.06642	0.00618	0.105928
35	0.248315	0.29577	-0.06074	0.1415	-0.00481	0.024426		35	0.01554	0.036532	0.005243	0.063692	0.034447	0.09411
36	0.268423	0.30471	-0.07924	0.154746	0.009374	0.029489		36	0.065674	0.008688	0.024683	0.07682	0.011069	0.111318
37	0.247919	0.316627	-0.0449	0.199468	0.001041	0.053102		37	0.013769	-0.01541	-0.00682	0.069938	0.004721	0.131921
38	0.32893	0.368107	-0.11066	0.189697	0.055805	0.015034		38	0.008894	0.019802	-0.00269	0.093788	0.035378	0.110934
39	0.269885	0.311498	-0.04729	0.146314	0.053045	0.037909		39	0.020981	0.035441	0.005992	0.087232	0.014973	0.107681
40	0.3375	0.284766	-0.04962	0.149877	0.044356	0.058596		40	-0.02383	-0.00013	0.015132	0.093112	-0.00275	0.099542
41	0.290201	0.260289	-0.05535	0.153218	0.047947	0.038422		41	-0.01298	0.030942	-0.00451	0.074023	0.034884	0.113673
42	0.242487	0.290123	-0.0549	0.182503	0.077755	0.006765		42	0.001948	0.022206	-0.00914	0.104412	0.012005	0.1216
43	0.292268	0.189927	-0.0984	0.208518	-0.00723	-0.02627		43	-0.02603	0.02252	0.019046	0.085549	0.013216	0.118542
44	0.327753	0.366054	-0.10126	0.158569	0.038098	0.056028		44	-0.01881	0.045373	0.00945	0.098608	0.021675	0.100719
45	0.368831	0.307609	-0.07421	0.166427	0.034681	-0.02919		45	-0.01692	-0.00299	0.005533	0.083897	0.005014	0.127478
46	0.264197	0.234955	-0.08095	0.158708	0.016092	0.012898		46	0.001905	0.020326	0.007087	0.098652	0.017062	0.130832
47	0.267889	0.308992	-0.06191	0.186845	0.052219	0.014574		47	0.004987	0.032304	-0.00815	0.086261	0.010894	0.130076
48	0.284358	0.290408	-0.04984	0.208012	0.030725	0.033104		48	0.008861	0.005825	0.017979	0.084442	0.017897	0.140968
49	0.500779	0.237962	-0.05041	0.209477	-0.03218	0.030999		49	0.006685	0.010116	0.016079	0.074679	0.016083	0.159832
50	0.493808	0.259351	-0.1025	0.224597	0.003425	0.001644		50	0.029606	0.029462	0.011881	0.070678	0.007477	0.142319
51	0.26437	0.287238	-0.06422	0.227358	-0.00748	0.027301		51	0.026756	0.013036	-0.02133	0.063864	-0.00291	0.127952
52	0.257107	0.374018	-0.10291	0.226255	0.015291	0.042243		52	0.019934	0.019025	0.018871	0.061421	0.003906	0.146009
53	0.535806	0.357396	-0.08501	0.221387	0.007404	-0.00826		53	0.044288	0.021949	0.018179	0.114507	0.025756	0.13198
54	0.427071	0.401823	-0.08739	0.251921	0.017163	-0.0581		54	-0.00267	0.009365	0.017569	0.089163	0.035058	0.106564
55	0.214587	0.381888	-0.08958	0.247014	0.001762	-0.0627		55	0.020917	-0.01284	0.013805	0.073664	0.02888	0.132663
56	0.199373	0.338309	-0.08927	0.25212	0.012234	-0.00164		56	0.022233	0.004358	-0.00168	0.041067	0.012284	0.110494
57	0.198027	0.342674	-0.10267	0.20873	-0.01624	-0.00139		57	0.018289	-0.00337	0.024169	0.081969	0.012592	0.119225
58	0.222078	0.342257	-0.06685	0.211534	0.007694	0.068419		58	0.044603	0.020538	-0.00458	0.099204	0.00889	0.086634
59	0.188659	0.344285	-0.08461	0.194467	-0.00826	0.050703		59	0.053967	-0.01317	0.015581	0.090847	-0.00889	0.150426
60	0.193934	0.357876	-0.06445	0.182968	0.011363	0.04296		60	0.049839	0.026355	0.011806	0.097277	0.015859	0.134182
61	0.212609	0.274831	-0.09096	0.275399	0.053982	0.008122		61	0.050024	0.001791	0.005827	0.072133	0.007941	0.093688
62	0.191951	0.239154	-0.0616	0.25226	-0.00845	0.016686		62	0.041726	-0.00313	0.008314	0.084113	0.022611	0.088454
63	0.204847	0.296907	-0.04156	0.251944	-0.00626	0.056387		63	0.051075	-0.01006	0.024104	0.092594	0.007033	0.110034
64	0.132185	0.27481	-0.08758	0.290346	0.029964	0.032809		64	0.04423	0.039819	0.020674	0.07946	0.012008	0.094335
65	0.138391	0.287446	-0.07797	0.259432	0.040795	0.022397		65	0.055701	0.004698	0.023929	0.088052	0.026214	0.091008
66	0.146278	0.353583	-0.08427	0.312987	0.048568	-0.00232		66	0.025227	0.034277	0.014319	0.080513	0.013297	0.130278
67	0.164019	0.312042	-0.09909	0.250523	0.01669	0.002905		67	0.066286	0.027456	0.04887	0.090019	0.054121	0.101174
68	0.145818	0.34577	-0.11182	0.329971	-0.01897	-0.03516		68	0.056617	-0.00204	0.009153	0.069767	-0.01316	0.144026
69	0.178266	0.302597	-0.07156	0.300722	-0.03969	-0.03101		69	0.043549	-0.00609	0.037052	0.101823	0.022722	0.119324
70	0.187164	0.290653	-0.04551	0.279713	-0.00459	0.016478		70	0.048826	0.001597	0.031183	0.09388	0.006204	0.134319
71	0.16007	0.26901	-0.09384	0.248771	0.015766	0.020065		71	0.051784	0.021673	0.041476	0.086607	0.004857	0.167606
72	0.176944	0.282005	-0.06999	0.268762	0.009194	0.004241		72	0.028999	-0.02193	-0.00373	0.076533	0.002975	0.162205
73	0.167495	0.229441	-0.02483	0.249255	0.003436	-0.02069		73	0.041235	0.013011	-0.02152	0.075487	0.022593	0.151801
74	0.157418	0.234232	0.005258	0.20992	0.005949	-0.02126		74	0.037081	-0.00411	-0.00563	0.105885	0.026497	0.152173
75	0.151003	0.286954	0.008573	0.273543	-0.01725	-0.02773		75	0.049455	0.011884	0.00223	0.116083	-0.0133	0.139848
76	0.393407	0.240256	0.07653	0.233861	-0.01011	-0.00241		76	0.0369	0.025957	0.007445	0.103222	0.032292	0.112544
77	0.152574	0.253171	0.034675	0.197586	0.037357	-0.02641		77	0.047286	0.003448	0.01531	0.088971	0.023167	0.08571
78	0.123998	0.232688	0.012316	0.199119	-0.0019	0.021588		78	0.033999	-0.02419	0.002175	0.081126	0.006443	0.061308
79	0.153559	0.238789	0.05345	0.184794	0.01792	-0.03311		79	0.056606	0.02647	-0.00241	0.087967	0.027559	0.012569
80	0.139428	0.313164	0.0567	0.22851	0.0151	-0.03329		80	0.041544	-0.0041	-0.00046	0.066228	0.0017	0.04648
81	0.108867	0.30981	0.049389	0.207127	-0.00635	-0.0154		81	0.050699	0.013807	-0.02103	0.080095	0.004838	0.043152
82	0.113191	0.24232	0.062719	0.19877	-0.0279	0.008401		82	0.042411	-0.02005	-0.02733	0.066432	0.01093	0.066516
83	0.155276	0.27237	0.060825	0.187593	0.005698	-0.04232		83	0.062022	0.014209	0.006467	0.094532	0.002916	0.06793
84	0.330365	0.263034	-0.04283	0.240072	-0.01393	-0.04826		84	0.059729	0.002503	-0.00254	0.080818	0.012389	0.106204
85	0.332036	0.236613	-0.06824	0.280787	-0.03964	-0.08958		85	0.053046	0.056938	-0.01101	0.082756	0.018463	0.122697
86	0.33947	0.237792	-0.13331	0.249131	-0.01773	-0.06418		86	0.058854	0.040047	-0.02866	0.088511	0.00567	0.104788
87	0.108033	0.257506	-0.11667	0.197247	-0.00092	0.001291		87	0.047913	0.037772	-0.02922	0.093847	0.000375	0.122283
88	0.129252	0.241277	-0.04249	0.19395	-0.0381	0.058705		88	0.048139	0.027784	-0.03151	0.086002	0.028493	0.127075
89	0.138124	0.227417	-0.00479	0.222076	-0.00724	0.023008		89	0.049801	0.036594	0.006641	0.081178	0.024674	0.137689
90	0.117516	0.240577	0.04117	0.216657	0.015133	0.094657		90	0.072175	0.019367	-0.0263	0.06896	0.005765	0.140417
91	0.127746	0.259212	0.118273	0.270896	-0.03411	0.071504		91	0.066012	0.066898	0.008813	0.098146	-0.01403	0.142759
92	0.153616	0.321655	0.141997	0.301612	-0.03715	0.132539		92	0.06021	0.022553	-0.01107	0.097982	0.004676	0.112239
93	0.111253	0.290631	0.261208	0.295182	-0.04153	0.019099		93	0.045555	0.064588	-0.00412	0.091391	-0.00137	0.097452
94	0.115919	0.251794	0.192202	0.174638	-0.02544	-0.06725		94	0.079802	0.038058	0.003786	0.073286	0.020162	0.128199
95	0.058876	0.302849	0.261434	0.147575	-0.05319	0.035887		95	0.055397	-0.00459	-0.00869	0.106009	-0.00966	0.089872
96	0.110271	0.231182	0.249401	0.139829	-0.00211	-0.10008		96	0.034541	0.064386	0.003267	0.126773	-0.00393	0.106962
97	0.114413	0.219808	0.236762	0.142094	-0.01387	-0.07761		97	0.058952	0.074714	-0.00645	0.119962	-0.00021	0.099936
98	0.070048	0.214488	0.294122	0.199389	0.003193	-0.12955		98	0.053798	0.038325	-0.02602	0.07324	0.034709	0.11111
99	0.091724	0.218214	0.319835	0.372622	0.004653	-0.08636		99	0.063476	0.013768	0.017063	0.058123	0.018897	0.1417
100	0.111085	0.38419	0.330274	0.334808	-0.00769	-0.05056		100	0.076229	0.040945	-0.02793	0.096601	-0.01443	0.110568
101	0.114542	0.407387	0.332318	0.305533	0.00208	-0.05084		101	0.05462	0.003687	-0.03604	0.065851	0.016755	0.147327
102	0.133389	0.377179	0.251001	0.305941	0.022817	0.028132		102	0.055004	0.035568	-0.02201	0.071267	0.008446	0.105566
103	0.092539	0.387678	0.290257	0.232948	0.015252	0.072846		103	0.052402	0.03358	0.010071	0.084147	0.018324	0.075064
104	0.136843	0.404908	0.231341	0.019911	0.01439	0.154738		104	0.010106	0.005459	-0.03663	0.078109	0.023886	0.034776
105	0.147383	0.367654	0.356202	0.052478	0.005409	0.211511		105	0.011653	0.026258	-0.01145	0.065431	-0.00758	0.044111
106	0.151882	0.359462	0.256081	0.02236	-0.01147	0.34467		106	0.026649	0.03234	-0.00806	0.074742	0.004141	0.035411
107	0.133766	0.343576	0.104675	0.069461	-0.00598	0.420612		107	0.065001	-0.01772	-0.03696	0.077844	-0.00338	0.028119
108	0.10709	0.325298	0.018487	0.093926	0.004787	0.491613		108	0.01674	-0.02262	-0.01806	0.121496	0.005496	0.020075
109	0.121872	0.313287	-0.00447	0.184664	-0.028	0.551373		109	0.0462	-0.01623	0.007819	0.084514	-0.01411	0.008856
110	0.113031	0.267449	0.037327	0.165804	-6.3e-05	0.39029		110	0.059607	0.002096	-0.02162	0.053698	0.029421	0.03365
111	0.135071	0.244118	0.021163	0.22906	-0.0351	0.450096		111	0.025737	-0.04367	-0.00551	0.06273	0.002631	0.075646
112	0.110695	0.220137	0.017985	0.268255	-0.03238	0.367473		112	0.043896	0.013022	-0.01717	0.075313	-0.00948	0.090159
113	0.105889	0.250962	0.076512	0.244173	-0.01978	0.310404		113	0.062836	0.008249	-0.03234	0.049281	0.026934	0.114662
114	0.118466	0.207418	0.09051	0.211709	-0.03968	0.294411		114	0.026361	0.025856	-0.01048	0.063979	0.020882	0.110293
115	0.097672	0.223082	0.033069	0.233363	0.019795	0.324755		115	0.042394	0.018918	-0.00836	0.074924	0.021312	0.085562
116	0.103778	0.297964	0.058328	0.194593	-0.02939	0.308932		116	0.03433	-0.01682	-0.01651	0.077423	0.025383	0.091371
117	0.112674	0.276474	0.034252	0.128905	0.005054	0.435004		117	0.058314	0.004383	-0.00503	0.076437	0.029	0.130195
118	0.128199	0.267176	0.015962	0.146842	-0.03739	0.391806		118	0.0593	0.04545	-0.01184	0.043536	0.022266	0.098358
119	0.135999	0.20959	0.011402	0.103939	0.009154	0.37243		119	0.053312	-0.0008	-0.02687	0.070062	0.006027	0.091752
120	0.096032	0.291437	-0.00321	0.127034	-0.01112	0.304994		120	0.034168	0.012225	-0.02567	0.042843	0.034634	0.093458
121	0.178904	0.274788	0.049926	0.084425	0.01597	0.38242		121	0.024867	0.016949	-0.0106	0.054745	0.042079	0.120042
122	0.182848	0.2765	-0.02698	0.121812	-0.03782	0.344516		122	0.022932	0.005582	-0.018	0.092049	0.009875	0.10968
123	0.128977	0.212809	-0.02596	0.119884	-0.04454	0.331886		123	0.039059	-0.02347	-0.04943	0.072326	0.006426	0.076632
124	0.17832	0.171649	-0.05745	0.075656	-0.02237	0.3767		124	0.054704	0.017802	-0.03913	0.070805	0.00218	0.102435
125	0.14487	0.317667	0.001692	0.01295	-0.00049	0.334166		125	0.027033	0.017091	-0.01853	0.065099	0.023246	0.069691
126	0.125911	0.342879	-0.02834	0.087773	-0.02736	0.233847		126	0.060832	-0.00533	0.000188	0.059809	0.029122	0.069466
127	0.166901	0.224962	-0.00538	0.115952	-0.0429	0.271742		127	0.022421	0.035866	-0.03084	0.041733	0.014141	0.077555
128	0.178641	0.246114	-0.01969	0.119025	0.006853	0.268154		128	-0.00303	0.040762	-0.01506	0.054335	0.034164	0.032781
129	0.350603	0.212218	-0.03577	0.076648	-0.02586	0.333614		129	0.015909	0.014567	-0.02277	0.043646	0.024273	0.034528
130	0.121972	0.196042	-0.05127	0.094632	-0.02022	0.288681		130	0.013362	0.046757	-0.02569	0.050593	0.029033	0.023032
131	0.199766	0.206588	-0.054	0.115744	0.045991	0.309902		131	0.014883	0.031827	-0.02353	0.074545	0.03089	0.009685
132	0.168481	0.21784	-0.03154	0.051994	-0.011	0.292826		132	0.005781	0.039409	-0.03226	0.068332	0.029916	0.018609
133	0.209685	0.201604	-0.07357	0.082591	-0.00854	0.338827		133	-0.009	0.016765	-0.00474	0.07381	0.029641	-0.00879
134	0.231501	0.213998	-0.03796	0.136607	0.035442	0.308432		134	-0.00317	0.029088	-0.03439	0.034251	0.016667	0.01225
135	0.173567	0.193672	-0.06149	0.102862	-0.03184	0.311726		135	0.000301	0.027064	-0.02546	0.091967	-0.00046	0.026206
136	0.187741	0.241131	-0.03321	0.099875	-0.01447	0.349172		136	-0.01067	0.01101	-0.03164	0.053522	0.019941	0.01525
137	0.20795	0.224732	-0.05	0.103623	-0.01232	0.333375		137	0.009639	0.030712	-0.0132	0.043362	-0.00784	-0.0028
138	0.186582	0.218415	-0.02972	0.133851	-0.02526	0.290053		138	-0.01292	0.005448	-0.02458	0.054071	0.014428	0.047661
139	0.166978	0.207232	-0.06413	0.135737	-0.01771	0.286996		139	-0.02987	-0.03845	-0.01497	0.03743	0.034581	0.02671
140	0.181372	0.185527	-0.04686	0.165662	-0.02463	0.343452		140	0.006884	0.013457	-0.00109	0.050068	0.033231	0.011566
141	0.192222	0.181227	-0.0604	0.149847	-0.01173	0.28026		141	-0.00092	0.023695	-0.02158	0.064285	0.039166	0.031346
142	0.17013	0.175072	-0.05972	0.138294	-0.0572	0.225724		142	-0.00081	0.0179	-0.01216	0.06602	0.024603	0.026164
143	0.130705	0.156926	-0.02693	0.153881	-0.01347	0.28622		143	0.006404	-0.01	-0.00622	0.049809	0.01394	0.046644
144	0.160646	0.18088	-0.05719	0.110586	-0.03539	0.26626		144	-0.02793	0.000287	-0.02362	0.074752	0.054279	0.002316
145	0.109956	0.191393	-0.04113	0.081423	-0.0537	0.32579		145	-0.0004	0.010514	-0.03107	0.07156	0.002106	0.047272
146	0.115888	0.156044	-0.04255	0.150931	-0.02096	0.250553		146	0.018812	-0.03197	-0.02284	0.046019	0.02173	0.049185
147	0.132122	0.213222	-0.06362	0.098321	-0.00631	0.240807		147	-0.02476	0.026848	-0.0254	0.063429	0.016566	0.095348
148	0.103439	0.177474	-0.05071	0.112676	-0.00509	0.249248		148	0.017744	0.013554	-0.0197	0.06676	0.041559	0.058286
149	0.16623	0.164397	-0.04162	0.105478	0.013082	0.216508		149	-0.0037	0.005411	-0.03946	0.053495	0.011063	0.040808
150	0.213473	0.173913	-0.07404	0.104491	-0.01475	0.197797		150	-0.00667	-0.00187	-0.05568	0.062415	0.028833	0.080083
151	0.190736	0.192305	-0.05015	0.120179	-0.01108	0.2514		151	0.022797	-0.00653	-0.016	0.04221	0.037615	0.046384
152	0.447185	0.13227	-0.05802	0.10916	-0.00658	0.236888		152	0.002876	-0.00438	-0.05726	0.037878	0.003099	0.002111
153	0.243191	0.129701	-0.03239	0.128949	-0.00083	0.176264		153	0.008136	-0.01991	-0.02497	0.006978	0.01847	0.00393
154	0.281347	0.183432	-0.02563	0.149512	-0.0169	0.169191		154	-0.00601	-0.006	-0.02008	0.065845	0.011378	0.055085
155	0.350415	0.175707	-0.05661	0.15413	-0.01971	0.178756		155	0.016305	-0.00474	-0.02023	0.041945	0.034276	0.054195
156	0.359875	0.1794	-0.01746	0.178769	-0.02199	0.197861		156	0.015572	0.010889	-0.03299	0.0229	0.027232	0.0508
157	0.383529	0.211069	-0.04204	0.175814	-0.04482	0.238117		157	0.017998	0.009898	0.004739	0.060055	0.042275	0.061259
158	0.500736	0.214134	-0.04783	0.18413	-0.00692	0.234017		158	0.022087	-0.00933	-0.03594	0.019831	0.02465	0.047192
159	0.501771	0.156249	-0.07422	0.181259	-0.0077	0.182716		159	-0.00824	0.037078	-0.04745	0.039044	0.00487	0.030739
160	0.577948	0.144427	-0.05376	0.163538	-0.02864	0.17254		160	0.033191	-7.8e-05	-0.03402	0.036041	0.023934	0.015391
161	0.578043	0.150861	-0.05616	0.193655	-0.00693	0.242981		161	0.033313	0.022396	0.008614	0.046826	0.049172	0.020255
162	0.597972	0.150684	-0.06617	0.171336	-0.00651	0.31007		162	0.016822	0.019995	-0.03785	-4.9e-05	0.024503	-0.01203
163	0.571512	0.155488	-0.04144	0.233295	-0.00525	0.274134		163	0.027143	-0.01444	-0.01593	0.038914	0.03236	0.008405
164	0.668109	0.165354	-0.04057	0.164276	-0.03752	0.312258		164	-0.00013	0.016502	-0.04091	0.066006	0.003279	0.029478
165	0.721363	0.173453	-0.04086	0.165628	-0.01047	0.264816		165	0.006319	0.024517	-0.0402	0.031412	0.023936	0.048135
166	0.782721	0.155261	-0.04831	0.145482	-0.04164	0.211878		166	0.028963	0.067805	-0.00255	-0.01303	0.002634	0.037634
167	0.784475	0.135713	-0.0862	0.103374	-0.00523	0.263091		167	0.022362	0.030391	-0.01722	0.028365	0.000675	0.025565
168	0.805376	0.162866	-0.0838	0.09863	-0.04986	0.318798		168	0.034959	0.030996	-0.02178	0.030248	0.026709	0.004316
169	0.749089	0.137058	-0.05349	0.083218	-0.00211	0.280637		169	0.042311	0.026516	-0.03061	0.008956	-0.0097	0.060007
170	0.711843	0.157938	-0.04864	0.110766	0.011712	0.329746		170	0.033153	0.01666	-0.03387	0.023428	0.026011	0.051089
171	0.743288	0.180873	-0.0377	0.092809	0.01026	0.33459		171	3.44e-05	0.021047	-0.03622	0.025428	0.034935	0.032669
172	0.782523	0.128881	-0.05833	0.098526	-0.02233	0.399165		172	0.029101	0.028245	-0.03056	0.037143	0.019018	0.052457
173	0.893634	0.149126	-0.06453	0.057904	-0.00036	0.402806		173	0.031033	0.01852	-0.02338	0.041373	0.02744	0.035436
174	0.939409	0.142631	-0.02675	0.091897	-0.04172	0.447311		174	0.026745	0.046763	-0.01819	0.033941	0.014312	0.033138
175	0.977364	0.138824	-0.03636	0.053736	-0.01093	0.328304		175	0.011259	0.030605	-0.01129	0.014989	0.03153	0.097813
176	1.01008	0.103708	-0.05061	0.092708	-0.02182	0.485974		176	0.029352	0.032325	-0.01668	0.025274	-0.00661	0.087138
177	0.962558	0.083816	-0.01079	0.103507	-0.0189	0.40562		177	0.016315	0.059808	-0.0317	0.017606	0.00983	0.061258
178	1.01298	0.077838	8.77e-05	0.09578	-0.00568	0.404827		178	0.028033	-0.00037	-0.0187	0.008124	0.02837	0.052901
179	0.991078	0.098614	-0.01018	0.099223	-0.01058	0.393163		179	0.022213	-0.0222	-0.03408	0.013663	0.00315	0.074873
180	0.944663	0.159459	-0.0042	0.127108	-0.01812	0.357432		180	0.039664	0.028105	-0.0288	0.027094	-0.00977	0.119864
181	0.907929	0.114514	-0.01469	0.119471	-0.01337	0.371469		181	0.030644	-0.01093	-0.00851	0.029002	0.018156	0.118793
182	0.910643	0.107441	-0.01704	0.112944	-0.02046	0.402076		182	0.040468	-0.02605	-0.02894	-0.01042	0.015175	0.118113
183	1.48552	0.044267	-0.01088	0.164203	-0.00768	0.327302		183	0.047129	-0.01908	-0.02738	0.019751	0.042593	0.105683
184	0.914391	0.074307	-0.02389	0.139697	-0.01964	0.441943		184	0.00822	-0.00797	-0.01934	0.027603	0.034065	0.087037
185	0.872684	-0.00392	-0.02445	0.174859	-0.02188	0.402092		185	0.009769	0.030605	-0.01256	0.034202	0.024201	0.11646
186	0.502753	0.181328	-0.0348	0.142038	-0.02901	0.367099		186	0.036062	0.005356	-0.0045	0.036022	0.028116	0.070547
187	0.880081	0.240369	-0.01493	0.142423	-0.0166	0.178462		187	0.016607	0.028053	-0.02929	0.03917	0.022442	0.118978
188	0.935922	0.22048	0.006319	0.108308	-0.04841	0.126458		188	0.004134	-0.01111	-0.00965	0.034414	0.032353	0.085641
189	0.975642	0.167935	0.010631	0.139357	-0.05155	0.073611		189	0.019928	-0.02102	-0.00704	0.016215	0.045219	0.031344
190	1.01969	0.202325	-0.01107	0.204173	-0.0448	0.118071		190	0.028604	0.011119	-0.03103	0.00867	0.026161	0.025064
191	1.00088	0.245886	-0.02295	0.176918	-0.0106	0.120368		191	0.035183	-0.01845	-0.01392	0.016395	0.008243	0.052274
192	1.0211	0.246951	-0.04219	0.141553	-0.01144	0.211249		192	0.048803	-0.01295	-0.04158	0.042513	0.043597	0.079099
193	0.998415	0.247116	-0.0557	0.058401	-0.02803	0.141839		193	0.049041	-0.02524	-0.028	0.028886	0.015233	0.040234
194	1.01633	0.241347	-0.08089	0.093221	0.03156	0.248918		194	0.047026	-0.02712	-0.00847	0.010898	0.022442	0.036971
195	1.07282	0.188174	-0.07115	0.080127	-0.04468	0.213476		195	0.018367	0.011084	-0.03649	0.009079	0.023215	0.0643
196	0.781858	0.210504	-0.10863	0.057662	-0.02999	0.203634		196	0.006962	-0.02082	-0.01837	0.007905	0.005002	0.037682
197	0.789764	0.258834	-0.06661	0.113919	-0.00584	0.204062		197	0.027711	0.044903	-0.03228	0.022964	0.032161	0.036195
198	0.458953	0.203635	-0.06415	0.113352	0.004437	0.197083		198	0.051331	0.029314	-0.0311	0.003123	0.029485	0.047611
199	0.377018	0.231583	-0.09573	0.107805	-0.00455	0.1955		199	0.026885	0.003801	-0.0094	0.05335	0.039549	0.042366
200	0.343459	0.173129	-0.09403	0.117482	-0.02785	0.20415		200	0.047939	0.010239	-0.02114	0.037238	0.069656	0.05534
201	0.357148	0.102599	-0.07196	0.168338	-0.03365	0.184523		201	0.031618	0.030273	-0.0378	0.018925	0.015901	0.051936
202	0.390655	0.169885	-0.10605	0.178313	-0.04219	0.197429		202	0.024983	0.002612	-0.02964	0.002006	0.024909	0.037925
203	0.518893	0.105452	-0.10058	0.12428	-0.07494	0.210413		203	0.021382	0.021268	-0.02971	0.021278	0.024982	0.043978
204	0.641145	0.159639	-0.0789	0.114887	-0.07879	0.156918		204	0.030837	0.01688	-0.041	0.026309	0.032244	0.064115
205	0.612818	0.136147	-0.06179	0.101829	-0.06136	0.118949		205	0.053553	0.015744	-0.03666	-0.00877	0.015653	0.069249
206	0.597445	0.110491	-0.07686	0.10204	-0.04037	0.11545		206	0.046278	0.082394	-0.01367	-0.00219	0.047221	0.064264
207	0.555472	0.206838	-0.07336	0.137426	-0.04436	0.133391		207	0.043053	-0.00901	0.013419	0.02045	0.003348	0.080755
208	0.55725	0.1788	-0.07525	0.143397	-0.05207	0.078923		208	0.050939	0.02672	-0.01451	0.004377	0.035114	0.058826
209	0.535037	0.152932	-0.0943	0.181947	-0.06203	0.116818		209	0.044448	0.025889	-0.01327	-0.00296	0.021764	0.089274
210	0.496525	0.147264	-0.04291	0.148457	-0.04943	0.130075		210	0.004544	0.029171	0.001317	-0.00971	0.044593	0.06586
211	0.487895	0.149537	-0.06319	0.157735	-0.04465	0.155949		211	0.041618	0.05329	-0.02057	-0.00157	0.047491	0.070025
212	0.419533	0.203191	-0.08879	0.168776	-0.04067	0.14934		212	0.044761	0.043616	-0.02872	0.018963	0.037411	0.082406
213	0.361198	0.166036	-0.1019	0.11723	-0.02046	0.121129		213	0.057187	0.043481	-0.0198	0.042184	0.055951	0.112065
214	0.373356	0.178788	-0.04734	0.137169	-0.02314	0.113416		214	0.020567	0.021173	-0.02139	0.00908	0.012934	0.116108
215	0.350476	0.187012	-0.06267	0.071499	-0.01346	0.095098		215	0.04095	0.037321	-0.03539	0.023145	0.054645	0.120889
216	0.367986	0.198452	-0.07434	0.142339	0.008696	0.13268		216	0.060199	0.033783	-0.02087	0.006932	0.041647	0.105861
217	0.334864	0.152278	-0.10204	0.15941	0.013898	0.142376		217	0.038526	0.055245	-0.03051	0.000908	0.035267	0.121491
218	0.28571	0.201687	-0.0773	0.163878	-0.01467	0.125486		218	0.02866	0.043148	-0.00921	0.002863	0.01542	0.118229
219	0.266117	0.111706	-0.07673	0.156433	0.013086	0.154169		219	0.025366	0.020782	-0.04476	-0.01354	0.029275	0.103488
220	0.272939	0.13222	-0.0843	0.186149	-0.00468	0.141463		220	0.036226	0.030929	0.000812	0.02837	0.038543	0.112085
221	0.217853	0.197647	-0.0538	0.116498	0.011983	0.136935		221	0.038992	0.002571	-0.01015	0.012948	0.030165	0.130771
222	0.233113	0.169773	-0.0761	0.188228	0.012684	0.123033		222	0.031696	0.045134	-0.03328	0.009179	0.031984	0.098018
223	0.220466	0.187147	-0.09713	0.163439	0.029347	0.156792		223	0.016317	0.049001	-0.03245	0.030506	0.029745	0.119039
224	0.243381	0.161373	-0.08184	0.208958	0.007282	0.176627		224	0.029115	0.008146	-0.01173	-0.00392	0.040055	0.094304
225	0.229563	0.181993	-0.0647	0.173798	-0.01093	0.144394		225	0.034915	0.013605	-0.03188	0.027626	0.021495	0.081201
226	0.212575	0.184508	-0.0679	0.168796	0.034675	0.194226		226	0.051735	0.002485	0.013651	0.017646	0.018032	0.050424
227	0.432365	0.138903	-0.0948	0.142735	0.011385	0.173993		227	0.040634	-0.01558	-0.01353	-0.01754	0.037066	0.046895
228	0.480543	0.153667	-0.10391	0.194566	0.027455	0.165092		228	0.036191	0.028825	-0.02688	0.036257	0.03429	0.065197
229	0.405941	0.233646	-0.09587	0.210481	-0.01101	0.154131		229	0.051875	0.011015	0.005862	0.002931	0.047677	0.071088
230	0.221121	0.148893	-0.09033	0.229372	0.007633	0.259177		230	5.89e-05	0.012996	-0.02457	0.005052	0.028761	0.062655
231	0.172256	0.201353	-0.06903	0.256372	0.021044	0.078545		231	0.03479	-0.00011	-0.01718	0.027302	0.037517	0.053109
232	0.219912	0.189529	-0.09738	0.24918	0.029677	0.039688		232	0.032008	0.026931	-0.01641	-0.00184	0.043653	0.068006
233	0.222	0.158422	-0.11916	0.204012	0.040312	0.097648		233	0.034792	0.026589	-0.02036	0.023056	0.02975	0.055204
234	0.213733	0.132067	-0.1027	0.21675	0.008149	0.139215		234	0.013925	-0.02609	-0.02276	0.029	0.027372	0.03875
235	0.213076	0.101244	-0.09368	0.212328	0.017412	0.117199		235	0.03385	0.020155	-0.02931	0.00724	0.051521	0.081366
236	0.199801	0.157202	-0.11141	0.219642	-0.00019	0.120896		236	0.039067	0.009715	-0.0155	-0.01031	0.050277	0.072
237	0.232492	0.177966	-0.07945	0.256805	0.019587	0.090765		237	0.028283	0.01822	-0.00755	-0.02121	0.018376	0.051802
238	0.25104	0.138381	-0.05291	0.19022	0.051027	0.048573		238	0.030795	0.029875	-0.02143	-0.00156	0.064318	0.04837
239	0.284745	0.192676	-0.07988	0.213709	0.026557	0.101754		239	0.034105	0.0017	-0.03244	0.047915	0.039724	0.054235
240	0.226203	0.119244	-0.07854	0.180699	0.030886	0.074569		240	0.046585	0.014947	-0.02611	0.019415	0.031158	0.050803
241	0.199119	0.14076	-0.06717	0.241543	0.008581	0.05008		241	0.055499	-0.00289	0.004739	-0.00433	0.025015	0.050687
242	0.198089	0.116329	-0.08815	0.241457	0.010922	0.128929		242	0.039554	-0.00551	-0.00489	-0.01294	0.017909	0.078926
243	0.19333	0.125031	-0.08584	0.180462	0.034367	0.091313		243	0.028276	0.021897	-0.0171	0.024498	0.016367	0.07842
244	0.202892	0.21882	-0.08778	0.25745	0.041925	0.109775		244	0.057189	0.033376	0.001886	-0.01066	0.048603	0.128547
245	0.188455	0.215836	-0.08175	0.190812	0.035449	0.053918		245	0.037768	-0.02156	-0.02985	-0.04269	0.01844	0.124853
246	0.19984	0.237721	-0.08401	0.196922	0.05854	0.10839		246	0.052255	0.03426	-0.03257	0.023722	0.019298	0.10659
247	0.207144	0.223208	-0.07898	0.164369	0.012109	0.051335		247	0.044427	0.025557	-0.02143	0.034332	0.041335	0.119196
248	0.186756	0.17023	-0.08476	0.178149	-0.00205	0.067571		248	0.039219	0.032084	-0.00657	-0.00827	0.040266	0.133715
249	0.182444	0.12397	-0.10007	0.17487	0.001335	0.032552		249	0.017738	0.00108	-0.02937	0.004033	0.025402	0.106654
250	0.20746	0.199506	-0.09345	0.242737	0.0531	0.006747		250	0.018828	0.025821	-0.01866	-0.00035	0.038977	0.122054
251	0.194474	0.191086	-0.09341	0.202947	0.02751	0.011934		251	0.045022	0.023542	-0.0157	0.006934	0.038153	0.107023
252	0.162576	0.18707	-0.09525	0.212814	0.003643	0.081221		252	0.049944	0.015479	-0.00203	-0.00689	0.037448	0.067069
253	0.146417	0.215627	-0.05413	0.201213	0.014499	0.109329		253	0.012654	0.017157	-0.02529	0.014788	-0.00274	-0.0178
254	0.207792	0.197914	-0.10003	0.21978	-0.00507	0.039019		254	0.040051	-0.00515	-0.0172	0.034448	0.022086	-0.01187
255	0.164528	0.184146	-0.06301	0.230459	0.024069	0.08588		255	0.030873	0.004987	0.01153	0.023335	0.022562	-0.07117
256	0.18355	0.190441	-0.07064	0.2136	0.0234	0.010636		256	0.004371	-0.00678	-0.01532	0.031544	0.007471	-0.08721
257	0.185199	0.132868	-0.09762	0.190792	-0.0073	0.0954		257	0.031853	0.022862	0.015673	-0.01178	0.037123	-0.10326
258	0.188746	0.212874	-0.09764	0.198627	0.035452	0.082012		258	0.030011	0.044461	-0.03075	0.011415	0.042318	-0.05134
259	0.140244	0.203052	-0.08304	0.203136	-0.0321	0.07516		259	0.041527	-0.0234	-0.03392	0.046166	0.018784	-0.04827
260	0.170909	0.217913	-0.06841	0.207147	0.019328	0.112268		260	0.028419	-0.00683	-0.01054	0.024529	0.006562	-0.02224
261	0.152957	0.248034	-0.06215	0.216419	0.012124	0.113614		261	0.027321	0.022781	-0.01437	0.037438	0.044475	-0.01442
262	0.16358	0.236044	-0.08372	0.214897	-0.00572	0.107964		262	-0.01018	0.024532	-0.02642	0.04764	0.017929	-0.02601
263	0.165259	0.217399	-0.06584	0.237644	0.021718	0.111128		263	0.023051	0.03796	-0.02977	0.060248	-0.00586	-0.02416
264	0.172625	0.276946	-0.07957	0.211951	-0.0032	0.104063		264	0.016459	0.042559	-0.00873	0.068294	0.028255	-0.03438
265	0.131877	0.2924	-0.04546	0.243506	0.006787	0.074802		265	0.048012	0.024145	-0.0227	0.045055	0.005101	-0.04244
266	0.137569	0.273125	-0.06584	0.240954	0.010434	0.121049		266	0.026237	0.011789	-0.00015	0.087804	-0.00384	-0.04737
267	0.212985	0.323435	-0.03487	0.171165	0.058287	0.139986		267	0.025543	0.012524	0.000619	0.037061	0.005345	-0.05009
268	0.143634	0.311617	-0.03118	0.15534	-0.00301	0.125087		268	0.003252	0.041334	-0.00118	0.092765	0.033678	-0.019
269	0.164913	0.246697	-0.00798	0.189881	0.003439	0.113844		269	0.014949	0.009112	-0.02422	0.059799	0.031535	-0.02237
270	0.133395	0.23048	-0.01081	0.193357	0.016416	0.096889		270	0.020995	0.000133	0.010231	0.09359	0.009989	-0.01799
271	0.155919	0.249381	-0.01763	0.258457	0.043679	0.144948		271	0.004014	0.019222	-0.01822	0.05252	0.01681	-0.00018
272	0.226129	0.278741	-0.00747	0.221363	0.011979	0.147748		272	0.023763	0.00012	-0.04428	0.079323	0.017117	-0.03029
273	0.148473	0.266092	-0.0346	0.200598	0.016848	0.131809		273	0.017186	-0.0425	0.005599	0.070671	0.045522	-0.00122
274	0.148005	0.273362	-0.00474	0.19846	-0.01237	0.092892		274	0.063887	-0.01876	0.009201	0.055822	-0.00248	0.007852
275	0.175267	0.229664	-0.00633	0.206022	-0.00178	0.157535		275	0.021782	-0.0465	-0.00621	0.068047	0.012923	-0.01996
276	0.143064	0.279755	-0.02518	0.236836	0.039623	0.137191		276	0.047621	-0.00501	-0.01826	0.069363	0.023843	-0.01203
277	0.1897	0.238773	-0.03474	0.234778	0.010243	0.117857		277	0.028788	0.004864	0.006031	0.062325	-0.01407	0.00753
278	0.160325	0.240429	-0.04676	0.224049	0.009796	0.114522		278	0.029193	0.004907	0.008917	0.103954	0.01719	0.007941
279	0.135876	0.220885	-0.02569	0.220695	-0.01132	0.152771		279	0.007137	0.008737	-0.02519	0.073264	0.010155	0.028787
280	0.166557	0.282911	-0.05233	0.178254	0.016854	0.123729		280	-0.00657	-0.01406	-0.01052	0.072209	0.004313	0.035687
281	0.133172	0.258717	-0.07027	0.174487	0.006884	0.14832		281	-0.01081	0.023721	-0.01012	0.076234	-0.01171	0.020277
282	0.159252	0.265498	-0.04657	0.197708	0.02213	0.115435		282	0.03342	-0.01311	-0.03008	0.076035	0.040143	0.028059
283	0.145696	0.257441	-0.07799	0.251169	0.03608	0.174187		283	0.041183	0.002295	-0.01938	0.081093	0.017351	0.015662
284	0.123098	0.197864	-0.08201	0.192764	0.001911	0.118434		284	0.002611	0.017683	-0.01795	0.073617	0.026897	0.032487
285	0.16474	0.171304	-0.07387	0.21521	-0.01269	0.117437		285	0.014436	0.018586	-0.01803	0.035664	-0.0197	0.035643
286	0.159452	0.170789	-0.08322	0.192226	-0.02043	0.135821		286	0.011378	-0.00666	-0.00852	0.076876	0.027411	0.055791
287	0.148952	0.189777	-0.07058	0.195962	0.008099	0.168165		287	0.022101	0.008107	-0.01558	0.073268	0.025967	0.062189
288	0.173545	0.197552	-0.08629	0.205621	0.02857	0.050119		288	0.015147	0.001861	-0.04352	0.051638	0.00808	0.021106
289	0.153201	0.27926	-0.08065	0.194446	0.026882	0.150835		289	0.027949	0.005327	0.000195	0.077154	0.010697	0.008544
290	0.225955	0.198159	-0.09604	0.199026	-0.00254	0.09343		290	0.022914	0.033317	0.006561	0.086158	0.020973	0.030662
291	0.121743	0.178582	-0.06832	0.186837	0.007453	0.161416		291	0.017022	0.037601	-0.02268	0.094526	-0.00544	0.004085
292	0.182841	0.198048	-0.07641	0.205659	0.008089	0.150655		292	0.016673	0.029703	0.007658	0.084599	0.0199	0.02868
293	0.175125	0.198085	-0.07339	0.164862	0.033857	0.062437		293	0.033672	0.000757	0.011265	0.077106	-0.00354	0.027246
294	0.154361	0.247895	-0.10554	0.195285	0.03371	0.062241		294	0.006501	0.017017	-0.00076	0.040066	0.011637	0.038102
295	0.155933	0.222715	-0.0794	0.196761	0.025356	0.122444		295	0.051393	0.015298	0.045222	0.075295	0.003715	0.006664
296	0.124378	0.215559	-0.08819	0.21615	0.008343	0.13548		296	0.032912	0.020078	-0.01172	0.08181	0.017707	0.006682
297	0.132262	0.186885	-0.10036	0.162673	0.013675	0.170368		297	0.005989	0.015877	-0.0021	0.088387	0.016488	0.037107
298	0.141678	0.249091	-0.08869	0.165934	0.044033	0.112597		298	0.046557	0.053184	-0.01688	0.095735	-0.0169	0.031159
299	0.138913	0.225649	-0.07617	0.177937	0.038425	0.108794		299	0.059347	0.015504	-0.02424	0.096012	0.025711	0.04105
300	0.159267	0.235675	-0.08368	0.196521	0.039288	0.171663		300	0.044061	0.011189	-0.00964	0.091836	0.010717	0.058205
301	0.130885	0.218056	-0.10353	0.178448	0.059833	0.133243		301	0.009718	0.030199	0.026294	0.072159	0.009933	0.067095
302	0.154718	0.120071	-0.08005	0.183995	0.011037	0.210291		302	0.03396	0.035365	0.003174	0.059024	0.021354	0.059499
303	0.165441	0.173262	-0.0785	0.227986	0.052028	0.128095		303	0.056021	0.033006	0.004679	0.065978	0.012522	0.036346
304	0.101552	0.191704	-0.07606	0.280749	0.036424	0.150006		304	0.033439	0.011631	-0.00756	0.08592	0.029263	0.077148
305	0.118135	0.168688	-0.08597	0.295291	0.05217	0.094777		305	0.051295	0.027726	-0.02392	0.100068	0.012385	0.053053
306	0.160582	0.165394	-0.09549	0.237621	0.018964	0.065029		306	0.07574	0.025148	0.016607	0.103059	0.028113	0.07304
307	0.130542	0.175396	-0.08939	0.267002	0.041294	0.133347		307	0.031541	0.006604	-0.00815	0.087248	0.034264	0.055799
308	0.110634	0.157183	-0.06245	0.246001	0.030214	0.056143		308	0.0549	-0.00894	0.00598	0.090501	-0.00358	0.040755
309	0.118794	0.20767	-0.08399	0.197387	0.00349	0.077263		309	0.064936	0.041013	0.00783	0.090923	0.00057	0.053597
310	0.176178	0.219916	-0.08271	0.250425	0.019521	0.112117		310	0.052539	-0.01369	0.004795	0.113265	-0.01607	0.051657
311	0.121974	0.202871	-0.10803	0.204629	0.044618	0.053664		311	0.04708	-0.00215	-0.01236	0.11749	0.0195	-0.00545
312	0.186687	0.216872	-0.09125	0.177497	-0.00711	0.042291		312	0.080527	-0.01529	0.008453	0.091227	0.020035	0.011481
313	0.153823	0.172003	-0.1007	0.187356	0.036066	0.070753		313	0.047917	0.009987	-0.01947	0.123552	-0.00144	0.044725
314	0.192546	0.167429	-0.08342	0.207872	-4.6e-05	0.074966		314	0.060978	0.008577	0.036052	0.110684	0.005886	0.007248
315	0.129697	0.228843	-0.07727	0.160915	0.014621	0.042154		315	0.049349	-0.0246	-0.01214	0.084872	0.016154	0.025405
316	0.160547	0.243575	-0.07601	0.273575	0.006061	0.082159		316	0.036647	0.00877	0.007836	0.077606	-0.01832	0.020099
317	0.159756	0.206957	-0.0674	0.266527	0.02435	0.116229		317	0.044018	0.002978	0.023581	0.088695	0.000907	0.018134
318	0.093585	0.190416	-0.05994	0.256019	0.015119	0.047823		318	0.061121	-0.01377	0.000347	0.109274	0.01521	0.005261
319	0.130461	0.177603	-0.08421	0.238627	0.025807	0.092353		319	0.060165	0.013004	-0.00743	0.109908	0.009771	0.030472
320	0.120238	0.184759	-0.06323	0.252912	0.018575	-0.006		320	0.028053	-0.01976	0.019108	0.096361	0.005076	0.020854
321	0.125557	0.184501	-0.05007	0.233482	0.005075	0.091561		321	0.070135	0.016143	0.010832	0.113069	0.000939	0.005855
322	0.16004	0.196494	-0.07832	0.265581	0.00557	0.102926		322	0.059209	0.030282	-0.01039	0.089186	0.001453	-0.01121
323	0.12376	0.237979	-0.05906	0.207164	0.047171	0.081385		323	-0.01054	0.009421	0.001152	0.098763	-0.00149	0.022206
324	0.140066	0.1889	-0.07013	0.241129	0.003326	0.056646		324	0.064511	-0.01815	0.009017	0.094361	0.011405	0.035682
325	0.144286	0.249641	-0.06746	0.278028	0.012149	0.114942		325	0.069028	0.01009	-0.01139	0.10628	0.00149	0.047101
326	0.149351	0.281004	-0.05025	0.232951	0.013613	0.116195		326	0.0636	0.016227	0.003528	0.122983	0.000415	0.050604
327	0.129594	0.227452	-0.09044	0.236045	-0.0017	0.012162		327	0.066158	-0.00062	0.004283	0.123671	0.027039	0.033366
328	0.086417	0.15177	-0.07214	0.247303	-0.00744	-0.02262		328	0.044641	-0.02347	0.005731	0.11625	-0.00504	0.024727
329	0.107674	0.219733	-0.07618	0.21123	-0.01914	0.060693		329	0.050842	0.017987	-0.00335	0.102893	-0.01005	0.049907
330	0.15879	0.233353	-0.065	0.217003	-0.01924	-0.04894		330	0.046389	0.0544	-0.00444	0.08631	-0.00154	0.037969
331	0.126775	0.24366	-0.0788	0.236938	-0.02926	-0.04682		331	0.058433	0.030775	-0.01435	0.102803	-0.00572	0.045701
332	0.14245	0.237406	-0.06446	0.220464	-0.01252	-0.06958		332	0.059927	0.041339	0.00074	0.116326	0.015203	0.01745
333	0.151352	0.217751	-0.06243	0.22336	-0.01663	-0.0242		333	0.0596	0.037606	0.005131	0.098718	-0.00513	0.048175
334	0.141872	0.203725	-0.0787	0.260498	0.004728	-0.03187		334	0.049193	0.011794	0.011143	0.109317	-0.01005	0.065441
335	0.082866	0.162879	-0.05229	0.236946	0.002123	0.029502		335	0.065476	0.027854	0.006088	0.107369	0.01421	0.020749
336	0.14223	0.241982	-0.06048	0.263603	-0.01503	0.020004		336	0.114571	-0.00113	0.020565	0.114197	0.000204	0.038643
337	0.098031	0.254147	-0.0707	0.2229	-0.00716	0.036832		337	0.084042	0.041944	-0.00194	0.127335	-0.00527	0.058295
338	0.153199	0.226539	-0.07775	0.24732	0.001903	-0.00026		338	0.074632	0.042867	0.003587	0.109741	0.008519	0.088519
339	0.158413	0.24711	-0.04804	0.237321	0.026061	0.013534		339	0.062701	0.000257	0.028046	0.09784	0.010794	0.054885
340	0.140612	0.236289	-0.06627	0.224403	-0.01999	-0.04896		340	0.087945	0.02476	0.007331	0.043901	0.008004	0.067104
341	0.129789	0.221054	-0.02942	0.239729	0.010939	0.001321		341	0.090024	0.007865	0.037843	0.093514	-0.00261	0.052961
342	0.153601	0.221314	-0.04502	0.230877	-0.00414	0.041508		342	0.072969	0.021483	0.00381	0.126861	0.01079	0.047478
343	0.147508	0.296405	-0.00545	0.271272	0.015445	-0.00861		343	0.071792	-0.00433	-0.00449	0.146998	0.002539	0.065219
344	0.11046	0.252828	-0.03989	0.227003	0.019364	-0.00257		344	0.05955	0.032827	-0.00487	0.129363	-0.01482	0.076939
345	0.174928	0.300336	-0.03308	0.206624	0.044683	0.028247		345	0.079048	0.012575	0.027374	0.091455	-0.00174	0.077917
346	0.122973	0.312472	-0.0465	0.236997	0.028565	0.062099		346	0.06377	-0.00957	0.0111	0.11971	-0.00065	0.06251
347	0.140795	0.258342	-0.06192	0.193123	0.015181	-0.00898		347	0.068569	0.025336	-0.00759	0.082885	0.013865	0.10313
348	0.118989	0.230659	-0.04806	0.27739	0.034254	0.047525		348	0.052846	0.041869	-0.01618	0.123769	-0.02646	0.074224
349	0.143759	0.278691	-0.06162	0.310986	0.019588	-0.00628		349	0.102124	0.009878	0.011442	0.111297	-0.0112	0.104596
350	0.100409	0.269934	-0.04553	0.308285	0.026531	0.065189		350	0.071175	0.049784	0.013116	0.10599	-0.01342	0.091375
351	0.118896	0.240259	-0.06867	0.30436	0.037384	0.0049		351	0.078531	0.029039	-0.00652	0.091644	0.002842	0.083479
352	0.149927	0.286986	-0.06209	0.251477	0.045108	-0.01984		352	0.086945	0.040376	0.027529	0.111055	0.008391	0.071491
353	0.133494	0.266142	-0.06029	0.251038	0.071234	-0.00242		353	0.096986	0.047627	0.018589	0.094677	-0.00713	0.090326
354	0.149653	0.286158	-0.04396	0.219659	0.04198	0.027112		354	0.085863	0.02951	0.012548	0.095789	-0.02074	0.116689
355	0.107655	0.237275	-0.07692	0.276037	0.041083	0.031376		355	0.086732	0.064322	0.018058	0.10113	-0.01995	0.109787
356	0.103693	0.202586	-0.04694	0.22503	0.03659	0.021099		356	0.084954	0.052818	0.002465	0.065895	0.003546	0.081144
357	0.110346	0.208765	-0.0705	0.258259	0.024696	0.021224		357	0.052258	0.025685	0.01305	0.083198	0.009421	0.08526
358	0.09256	0.222224	-0.06471	0.224407	0.032911	0.08782		358	0.030429	0.009038	0.033416	0.067389	0.002454	0.060055
359	0.126653	0.232409	-0.08725	0.222972	0.029086	-0.04335		359	0.081216	0.034083	0.033286	0.086561	0.009972	0.04135
360	0.131435	0.262666	-0.08466	0.240659	0.031835	-0.01142		360	0.066845	0.028529	0.033824	0.090109	0.01827	0.038362
361	0.275336	0.23964	-0.08912	0.241236	0.025854	0.001383		361	0.075178	0.029654	0.015548	0.110524	-0.00289	0.053364
362	0.111269	0.212131	-0.09015	0.215212	0.047176	-0.00322		362	0.04347	-0.02313	-0.0096	0.10921	0.007049	0.039277
363	0.089582	0.299458	-0.05607	0.226769	0.037617	0.07893		363	0.091517	-0.03437	0.02029	0.104498	-0.01585	0.084415
364	0.163951	0.260046	-0.07474	0.304944	0.041083	0.038777		364	0.068008	0.002985	0.007369	0.060431	-0.01201	0.029617
365	0.144669	0.219999	-0.03346	0.246367	0.048328	0.089839		365	0.071248	0.016481	0.026961	0.093311	0.00235	0.011113
366	0.12929	0.269039	-0.04542	0.249777	0.042779	0.053394		366	0.081445	0.002072	0.006141	0.091295	0.007196	0.061565
367	0.116486	0.26389	-0.07902	0.251663	0.013697	0.072374		367	0.073318	-0.0102	0.033324	0.089512	-0.00703	0.070005
368	0.125379	0.286527	-0.05785	0.248363	0.028014	0.00538		368	0.095348	0.019203	0.002212	0.086388	7.02e-05	0.074909
369	0.092725	0.241096	-0.08116	0.256095	0.02186	-0.00739		369	0.090055	-0.00934	-0.00286	0.065432	0.00469	0.060409
370	0.131688	0.23697	-0.09205	0.271816	-0.0138	0.032019		370	0.069327	-0.00167	0.008092	0.070045	-0.00286	0.062855
371	0.120998	0.297808	-0.07559	0.278508	0.012928	-0.01519		371	0.077755	-0.02874	0.005603	0.093695	-0.02624	0.070736
372	0.125385	0.167364	-0.07762	0.254018	0.064709	-0.03453		372	0.074725	0.005557	-0.02176	0.089165	-0.00482	0.085524
373	0.145172	0.231948	-0.05876	0.227975	0.028711	-0.06335		373	0.054403	-0.01807	0.013104	0.07592	-0.01522	0.06376
374	0.10825	0.275332	-0.08128	0.270029	0.030318	-0.04071		374	0.087175	-2.6e-05	0.013176	0.072823	0.0026	0.084823
375	0.080273	0.233519	-0.05563	0.210523	0.039125	-0.05303		375	0.091689	0.018586	0.020937	0.069327	-0.01	0.082582
376	0.104157	0.24423	-0.08645	0.293493	0.004102	-0.06831		376	0.087173	0.02613	-0.00073	0.109784	-0.01204	0.092563
377	0.116609	0.217741	-0.04864	0.270843	0.032848	-0.16881		377	0.101202	0.002795	-0.00352	0.033934	0.008226	0.103037
378	0.120334	0.22272	-0.07493	0.272432	0.030064	-0.04649		378	0.101955	-0.01827	0.013178	0.059175	-0.00854	0.136582
379	0.092452	0.290861	-0.0651	0.248753	0.026459	-0.01896		379	0.089805	-0.00096	0.030893	0.06334	-0.00987	0.128744
380	0.071115	0.252184	-0.06018	0.239457	0.006242	-0.05161		380	0.102244	-0.00748	-0.00696	0.049366	-0.00117	0.116801
381	0.125891	0.288069	-0.04337	0.287207	-0.00328	-0.05044		381	0.087462	0.02581	0.004835	0.081741	-0.00966	0.148951
382	0.151845	0.227292	-0.09373	0.300607	0.054198	-0.08565		382	0.095727	-0.00895	0.009527	0.040139	-0.0027	0.134151
383	0.095364	0.219972	-0.0886	0.26941	0.010394	-0.06644		383	0.076336	-3e-05	0.010574	0.054415	-0.02545	0.123773
384	0.145867	0.195989	-0.07716	0.287489	0.003846	-0.0427		384	0.075564	0.00111	0.024934	0.061458	-0.02722	0.117285
385	0.086039	0.187815	-0.08695	0.262888	0.004867	0.036118		385	0.07034	-0.00722	0.004414	0.083123	-0.02083	0.128541
386	0.117283	0.255404	-0.08477	0.312533	0.010391	0.025907		386	0.105102	0.032899	-0.00035	0.036434	-0.016	0.161364
387	0.088473	0.222772	-0.08977	0.295057	0.03054	-0.03282		387	0.06158	0.044746	0.011893	0.081583	0.000184	0.095421
388	0.155323	0.262066	-0.09568	0.280157	0.014898	0.004882		388	0.066431	0.026198	0.024534	0.061253	-0.01753	0.124874
389	0.090506	0.250494	-0.09192	0.292584	0.027997	-0.01019		389	0.061503	0.03089	-0.00702	0.039379	-0.01547	0.129244
390	0.141927	0.296157	-0.06057	0.24032	-0.0022	-0.06673		390	0.064749	0.035316	0.002978	0.029001	0.007216	0.150637
391	0.165265	0.254689	-0.07478	0.289	-0.00646	-0.02116		391	0.073081	0.013834	0.007283	0.10271	-0.00409	0.118126
392	0.142314	0.285213	-0.07752	0.236217	-0.00929	-0.03928		392	0.08207	-0.00846	0.016123	0.096786	-0.01986	0.115896
393	0.104706	0.242889	-0.11391	0.249957	0.022428	0.015551		393	0.062009	0.038361	-0.00657	0.083707	-0.01752	0.117683
394	0.117917	0.286163	-0.10187	0.251249	0.011182	-0.00616		394	0.079067	0.017115	0.013013	0.056029	-0.01947	0.184665
395	0.348506	0.31828	-0.09324	0.212809	-0.00664	0.042342		395	0.069634	0.038182	0.013108	0.103461	-0.0162	0.16669
396	0.269877	0.395471	-0.09159	0.242024	0.032856	-0.02228		396	0.072749	0.04894	0.024669	0.049542	-0.02021	0.171559
397	0.231321	0.371532	-0.09149	0.217595	0.002933	0.01303		397	0.064529	-0.00133	0.020041	0.072568	-0.00646	0.179745
398	0.109516	0.448832	-0.08327	0.199981	0.006049	-0.03644		398	0.059967	0.048627	-0.00675	0.037197	0.000851	0.161042
399	0.123612	0.460055	-0.07677	0.21268	-0.00088	-0.01151		399	0.070178	0.006002	-0.00483	0.075876	-0.02185	0.158656
400	0.141299	0.579517	-0.10023	0.227576	0.034574	-0.01241		400	0.079215	-0.00083	0.01309	0.050953	-0.02958	0.140591
401	0.111154	0.693256	-0.07457	0.238244	0.007175	-0.06284		401	0.042105	-0.00202	0.012134	0.074779	-0.02996	0.167431
402	0.134478	0.718401	-0.07146	0.292187	-0.00407	-0.06342		402	0.067023	-0.02163	0.022328	0.061811	-0.02442	0.138074
403	0.151703	0.637657	-0.06924	0.272119	-0.00329	0.025836		403	0.070728	-0.01977	-0.00094	0.062541	-0.00391	0.165571
404	0.148915	0.483718	-0.07263	0.229052	0.005398	0.028511		404	0.074563	0.063397	0.027309	0.106	0.008762	0.177264
405	0.131508	0.379989	-0.08691	0.212876	0.013509	-0.04964		405	0.069679	0.026138	0.021279	0.046953	-0.01907	0.136538
406	0.103429	0.412331	-0.11865	0.22815	0.016536	-0.04433		406	0.083323	-0.02287	-0.01266	0.078836	-0.00097	0.164509
407	0.105075	0.423992	-0.09897	0.234136	0.015139	-0.07528		407	0.080901	-0.01413	-0.00061	0.078802	-0.01881	0.160845
408	0.13212	0.486704	-0.08035	0.243421	0.010321	0.005783		408	0.077539	-0.01126	0.005233	0.069115	-0.01505	0.126706
409	0.130914	0.491681	-0.08488	0.208802	0.029635	-0.03882		409	0.07152	0.005875	0.026848	0.046208	-0.00205	0.138392
410	0.118539	0.575843	-0.08211	0.239734	0.056096	0.019861		410	0.067684	0.036678	0.010865	0.072125	-0.00809	0.125362
411	0.18401	0.457927	-0.07274	0.262121	0.038484	0.033303		411	0.04058	0.002885	0.003416	0.02584	-0.02111	0.15373
412	0.089179	0.591909	-0.09509	0.232479	0.023084	0.011564		412	0.071292	0.031129	-0.01617	0.052332	-0.00516	0.139084
413	0.177139	0.624283	-0.09438	0.259671	0.005108	0.042101		413	0.086567	0.004799	-0.01397	0.060878	-0.02413	0.135805
414	0.14065	0.649339	-0.07947	0.221986	-0.01568	0.060296		414	0.068666	0.026722	-0.01057	0.056763	-0.04167	0.134089
415	0.141541	0.619943	-0.09503	0.208691	-0.00209	0.046207		415	0.090486	-0.00716	-0.00592	0.065516	-0.04433	0.119637
416	0.116151	0.633257	-0.06825	0.220665	0.013716	0.026866		416	0.074361	0.035474	-0.01544	0.09545	-0.01624	0.133475
417	0.149201	0.597088	-0.082	0.217758	0.013988	0.012984		417	0.085499	0.010302	0.001467	0.066194	-0.02021	0.134345
418	0.111882	0.708654	-0.08483	0.243877	0.013605	0.075893		418	0.072544	0.01574	-0.00141	0.068362	-0.02739	0.124328
419	0.11563	0.65561	-0.09438	0.180974	0.03537	0.056698		419	0.059644	0.034465	-0.01668	0.082449	-0.0026	0.148556
420	0.146907	0.66781	-0.12007	0.190241	0.016676	-0.00448		420	0.073058	0.01748	-0.00976	0.042542	-0.02096	0.141994
421	0.132401	0.48788	-0.08726	0.220292	-0.00014	0.00231		421	0.051599	0.041142	-0.00082	0.099593	0.007026	0.114844
422	0.127367	0.543584	-0.08743	0.233127	0.004173	0.062973		422	0.067927	0.016348	-0.03467	0.081503	0.01015	0.101873
423	0.142015	0.403528	-0.10584	0.209942	-0.01159	0.015155		423	0.077052	0.037806	0.003896	0.080109	-0.00112	0.119358
424	0.141071	0.575947	-0.0846	0.217777	0.009869	0.075937		424	0.075828	-0.02313	-0.00816	0.099785	0.0048	0.159378
425	0.185544	0.534861	-0.11048	0.22728	0.010509	0.014556		425	0.073013	0.027543	0.002762	0.061387	-0.01485	0.145526
426	0.166766	0.499448	-0.08623	0.191996	0.015172	0.076648		426	0.071793	0.058847	-0.00013	0.076863	-0.02108	0.148483
427	0.179019	0.565046	-0.07577	0.199159	0.004295	0.088791		427	0.067253	0.015772	-0.03237	0.049497	-0.00874	0.151297
428	0.185625	0.434524	-0.08293	0.184204	-0.0103	0.031957		428	0.06708	0.027123	0.006618	0.130429	0.019033	0.158564
429	0.204811	0.611054	-0.08483	0.211706	-0.00101	0.031458		429	0.045245	0.025352	0.015094	0.037122	-0.02721	0.183152
430	0.255586	0.516713	-0.08704	0.2063	0.012435	0.063696		430	0.063709	0.02163	0.023285	0.072414	-0.01713	0.159348
431	0.235939	0.73703	-0.07733	0.176819	-0.00043	0.04202		431	0.061595	0.007539	0.013638	0.062498	-0.00458	0.151258
432	0.276665	0.648006	-0.06564	0.200548	0.001599	0.025824		432	0.0475	0.047915	0.023459	0.055909	0.00718	0.174022
433	0.257074	0.678619	-0.07857	0.208942	0.005162	0.027384		433	0.056328	0.026786	0.018207	0.056991	-0.01624	0.131333
434	0.312129	0.611753	-0.06783	0.209483	0.002544	0.079622		434	0.083289	0.02361	0.003709	0.049054	-0.03086	0.146685
435	0.416492	0.571698	-0.04752	0.189085	0.005139	0.023206		435	0.086673	0.007927	0.02241	0.105722	-0.01634	0.143245
436	0.410372	0.662883	-0.06254	0.195736	0.00232	0.0669		436	0.061865	0.024864	0.008797	0.100062	0.010995	0.154311
437	0.661842	0.596831	-0.05897	0.088941	0.028609	0.039025		437	0.07986	0.024747	0.021107	0.059358	-0.01317	0.126248
438	0.444461	0.586474	-0.06155	0.196795	0.019344	0.079377		438	0.082743	-0.00165	0.04686	0.090227	-0.02491	0.145024
439	0.478547	0.575299	-0.03216	0.156556	-0.01266	0.069413		439	0.085441	-0.02943	0.02097	0.077941	-0.01309	0.180221
440	0.436194	0.565759	-0.02515	0.253251	0.012786	0.062927		440	0.066873	-0.01341	0.036907	0.030486	-0.00454	0.153278
441	0.419085	0.539846	-0.00027	0.228744	0.013696	0.054253		441	0.073732	-0.00767	0.04668	0.074004	-0.00772	0.139452
442	0.400272	0.54425	-0.0069	0.236606	-0.00284	0.146038		442	0.053057	0.006777	0.041743	0.042331	-0.01198	0.138549
443	0.368759	0.531608	0.017886	0.199971	-0.01206	0.096383		443	0.086002	0.011045	0.0256	0.100658	-0.02661	0.152133
444	0.378822	0.553664	-0.02494	0.217633	-0.0244	0.12014		444	0.052283	0.041017	0.020401	0.134361	-0.00044	0.141267
445	0.430477	0.574284	-0.06931	0.199556	-0.00323	0.075817		445	0.079781	0.012317	0.030129	0.053097	-0.03262	0.130154
446	0.458295	0.54878	-0.07572	0.197417	-0.00773	-0.01095		446	0.074847	-0.0036	0.059583	0.099615	-0.00401	0.182277
447	0.477705	0.564282	-0.06864	0.079668	0.000178	0.003361		447	0.076399	0.038565	0.043873	0.112147	-0.01025	0.162312
448	0.451102	0.621456	-0.00344	0.235653	-0.01453	-0.02077		448	0.084155	0.022927	0.016082	0.080811	-0.00529	0.17152
449	0.553174	0.653183	-0.06153	0.221318	0.01931	-0.08569		449	0.050949	0.020695	0.03943	0.075935	-0.03116	0.166791
450	0.509207	0.646807	-0.0397	0.241826	-0.01901	-0.05255		450	0.067189	0.004101	0.029843	0.060297	-0.03844	0.175251
451	0.532292	0.594359	-0.02583	0.228894	0.016728	0.0024		451	0.081242	0.01165	0.048234	0.076328	-0.0251	0.140377
452	0.506791	0.577843	-0.02821	0.265548	0.00895	-0.00607		452	0.033412	0.024705	0.044615	0.056867	-0.00796	0.148225
453	0.564143	0.581623	-0.01899	0.228527	0.018954	-0.01308		453	0.062335	0.012478	0.052202	0.117602	-0.02122	0.144725
454	0.52173	0.480694	0.006268	0.250168	0.002948	-0.0161		454	0.084859	0.038144	0.041992	0.08755	0.015548	0.168015
455	0.574558	0.498765	0.025644	0.241957	-0.00023	0.059397		455	0.056596	-0.00531	0.041451	0.098093	-0.01512	0.184835
456	0.58977	0.390799	0.004175	0.241582	-0.0023	-0.02609		456	0.06921	0.002306	0.039242	0.074284	0.008018	0.13844
457	0.582008	0.367212	0.03087	0.264607	0.001974	0.061038		457	0.045046	0.032534	0.033393	0.11933	0.00481	0.097995
458	0.504021	0.430522	-0.00863	0.226331	-0.01393	0.0687		458	0.064354	0.01272	0.062061	0.087658	0.009034	0.11331
459	0.508681	0.35867	-0.00675	0.238637	0.007293	0.044417		459	0.052475	0.027569	0.035847	0.0841	-0.0066	0.188207
460	0.460712	0.425989	-0.01857	0.215416	-0.01877	0.03066		460	0.078638	0.041806	0.045563	0.076417	-0.00787	0.159025
461	0.473417	0.416311	-0.00744	0.228191	0.005007	0.039803		461	0.06068	0.018066	0.031205	0.075194	-0.02212	0.128345
462	0.470291	0.380841	-0.01937	0.271604	-0.02599	0.059728		462	0.073767	0.014012	0.015488	0.064205	-0.00186	0.107244
463	0.459571	0.384734	0.001748	0.225982	-0.00104	0.053377		463	0.068638	0.014696	0.026293	0.148216	-0.02186	0.141543
464	0.434804	0.415344	0.029501	0.191513	-0.02291	-0.02472		464	0.042326	0.040557	0.026151	0.048707	0.013084	0.138587
465	0.384276	0.428579	-0.00407	0.226844	-0.01326	0.052272		465	0.053023	-0.01261	0.025412	0.084019	0.008716	0.097772
466	0.380368	0.393037	0.009092	0.217612	0.000993	-0.04851		466	0.071175	0.001344	0.044954	0.109166	-0.00494	0.149455
467	0.348962	0.358522	-0.01723	0.242261	-0.01648	-0.01288		467	0.050753	0.013621	0.064742	0.084476	-0.0021	0.126429
468	0.279668	0.377165	0.032638	0.241085	0.007377	-0.01817		468	0.083368	-0.00202	0.038809	0.112431	-0.02848	0.111451
469	0.296734	0.321692	0.011101	0.182981	-0.02482	-0.11754		469	0.064907	-0.021	0.038505	0.074444	0.009841	0.124278
470	0.254859	0.333236	-0.02765	0.261102	-0.00488	-0.07543		470	0.045282	0.040227	0.051046	0.079479	-0.00305	0.14618
471	0.260037	0.378283	-0.06291	0.226688	0.01584	0.00655		471	0.04028	0.012953	0.012168	0.122183	0.004111	0.136438
472	0.329863	0.361447	-0.07887	0.202569	-0.00991	-0.04542		472	0.068316	0.02597	0.037931	0.088788	-0.01629	0.148067
473	0.411102	0.382637	-0.07728	0.192836	-0.00428	-0.0379		473	0.082275	0.012803	0.024628	0.113075	-0.02225	0.120943
474	0.356708	0.364105	-0.05627	0.254796	-0.00094	-0.01357		474	0.051274	0.029951	0.043802	0.105408	0.01054	0.128659
475	0.314968	0.359869	-0.03472	0.222781	0.033864	-0.02312		475	0.057712	0.003821	0.019753	0.027936	-0.0088	0.146257
476	0.342186	0.304829	-0.02393	0.213236	-0.01323	-0.05927		476	0.055624	0.004364	0.013276	0.109696	-0.00435	0.141378
477	0.359726	0.332507	-0.02723	0.223983	0.005375	-0.11093		477	0.05685	0.03257	0.030275	0.108437	-0.00848	0.147954
478	0.363714	0.279681	-0.03247	0.241696	-0.01365	-0.11449		478	0.075524	0.017183	0.032423	0.12739	0.02312	0.113571
479	0.420529	0.331554	-0.0166	0.222435	-0.01196	-0.08566		479	0.072815	0.032586	0.019063	0.078487	-0.0213	0.143104
480	0.435758	0.336285	-0.06075	0.21045	0.003766	-0.07949		480	0.0436	0.040107	0.008068	0.080325	0.001658	0.159033
481	0.460893	0.31317	-0.05182	0.212895	0.00324	-0.10449		481	0.047933	0.014542	0.013013	0.095722	0.006051	0.148449
482	0.376915	0.397735	-0.05436	0.217261	0.004566	-0.03454		482	0.059112	0.036268	0.041209	0.09156	0.015503	0.181366
483	0.378833	0.261721	-0.0661	0.240366	-0.01149	-0.05906		483	0.080743	0.0394	0.033638	0.065574	0.015562	0.144331
484	0.355469	0.267888	-0.05965	0.234744	-0.01874	-0.10936		484	0.041918	0.02745	0.042258	0.097282	0.017952	0.136816
485	0.498114	0.279481	-0.04423	0.198092	-0.0261	-0.13831		485	0.050357	0.033421	0.006674	0.086484	0.022773	0.179886
486	0.420976	0.281784	-0.05572	0.177204	0.02375	-0.07987		486	0.072802	0.025635	0.03241	0.089381	0.02526	0.165711
487	0.37718	0.276384	-0.06138	0.2309	0.010252	-0.07177		487	0.03841	0.043879	0.027521	0.083972	0.015079	0.178263
488	0.458908	0.276071	-0.0484	0.23213	0.011492	-0.11024		488	0.058758	0.016132	0.017956	0.091431	0.021386	0.154288
489	0.367583	0.287327	-0.06586	0.254733	0.024588	-0.10487		489	0.052329	0.019697	0.011425	0.118618	-0.00017	0.127387
490	0.460111	0.291441	-0.0547	0.213974	0.011495	-0.10891		490	0.06772	0.025737	0.008442	0.090428	0.015544	0.167876
491	0.377121	0.271159	-0.033	0.277587	-0.02116	-0.05764		491	0.054469	-0.00204	0.042599	0.103398	0.002071	0.145648
492	0.439767	0.258684	-0.07097	0.229465	0.041872	-0.14469		492	0.039382	0.043543	0.019168	0.125182	0.01128	0.10588
493	0.391744	0.24785	-0.06481	0.208624	0.031429	-0.14926		493	0.046971	0.041288	0.027596	0.091291	0.014484	0.15852
494	0.332739	0.277765	-0.06786	0.236681	-0.00877	-0.04153		494	0.054493	0.002372	0.025973	0.103392	0.009016	0.239077
495	0.375609	0.249608	-0.06409	0.172997	-0.00231	-0.15592		495	0.053054	-0.0108	0.013829	0.11132	0.021353	0.186726
496	0.371289	0.285975	-0.06777	0.227619	0.014698	-0.12917		496	0.06455	0.026673	0.045974	0.091318	-0.01116	0.145796
497	0.381347	0.276635	-0.05788	0.156923	-0.01105	-0.1069		497	0.056242	0.012914	0.0178	0.107205	0.011212	0.195372
498	0.372912	0.253087	-0.07025	0.273181	0.00773	-0.05475		498	0.054576	0.018847	0.033481	0.090763	-0.0263	0.166778
499	0.356865	0.28441	-0.06027	0.172632	-0.02291	-0.11902		499	0.021243	0.03276	0.020988	0.108375	0.00501	0.149097
500	0.546264	0.303986	-0.04444	0.223705	0.039067	-0.15421		500	0.039015	0.029326	0.013948	0.111626	0.001075	0.176667
501	0.578217	0.240362	-0.08859	0.216056	0.014405	-0.06274		501	0.029095	0.021446	0.038912	0.132963	0.031934	0.166623
502	0.684095	0.331883	-0.07254	0.209559	0.0103	-0.04782		502	0.041975	0.004876	-0.00827	0.089284	0.03437	0.168388
503	0.597837	0.288859	-0.07019	0.229887	0.043255	-0.09105		503	0.050899	-0.00303	0.00846	0.091318	0.019825	0.172131
504	0.599353	0.293233	-0.08762	0.171541	-0.00943	-0.05161		504	0.039069	0.04788	0.010545	0.070046	0.018213	0.137592
505	0.563702	0.271102	-0.0777	0.206958	0.029266	-0.04348		505	0.082179	0.024099	0.042235	0.114152	0.006058	0.158452
506	0.596376	0.276055	-0.06899	0.252753	0.011851	-0.0346		506	0.052391	-0.01387	0.030485	0.114726	0.014092	0.160086
507	0.574639	0.323392	-0.08448	0.202897	0.038425	-0.12153		507	0.013864	0.065602	0.002487	0.073907	0.033299	0.155066
508	0.546862	0.251366	-0.08476	0.206936	0.022424	-0.07372		508	0.026034	-0.00336	0.005205	0.098608	0.034788	0.135984
509	0.577561	0.298575	-0.1079	0.242454	0.002369	-0.09235		509	0.03491	0.022376	-0.0026	0.048885	0.011429	0.137872
510	0.696411	0.315023	-0.07401	0.22011	0.008671	-0.09101		510	0.033318	-0.00609	0.008594	0.136869	-0.01575	0.157793
511	0.822931	0.29778	-0.08241	0.282417	0.022617	-0.04119		511	0.02244	-0.01649	0.027897	0.123998	0.014173	0.116805
512	0.335987	0.287748	-0.09018	0.216387	0.011319	-0.01467		512	0.022839	0.006461	0.007621	0.091555	0.004241	0.167438
513	0.399262	0.30683	-0.06992	0.233087	0.004917	-0.15137		513	0.035622	0.016579	0.001701	0.05921	0.034591	0.140044
514	0.644761	0.297164	-0.09238	0.231014	0.007368	-0.12131		514	0.030956	0.019613	0.025289	0.141357	0.007603	0.160448
515	0.504759	0.296141	-0.09179	0.20379	-0.01886	-0.12034		515	0.049048	-0.00405	0.011023	0.115301	0.012922	0.161569
516	0.736301	0.30922	-0.07962	0.238327	-0.00754	-0.07041		516	0.017577	0.016525	0.017566	0.046829	0.02969	0.164355
517	0.66386	0.271662	-0.07294	0.250569	0.010175	-0.11406		517	0.050552	0.049432	0.021998	0.101633	0.01032	0.13767
518	0.737187	0.266852	-0.06818	0.235452	-0.00441	-0.1214		518	0.051053	0.002819	-0.00744	0.055099	0.010132	0.143162
519	0.670738	0.286273	-0.08556	0.219853	0.01713	-0.11326		519	0.006439	0.038108	0.015594	0.076587	0.036877	0.136665
520	0.647926	0.282282	-0.08635	0.222643	-0.0083	-0.09972		520	0.053968	0.007827	-0.00356	0.079868	0.035144	0.164943
521	0.519125	0.29447	-0.10442	0.213693	0.001625	-0.04781		521	0.051549	0.029536	0.025809	0.089237	0.040649	0.197814
522	0.58184	0.344846	-0.0732	0.207736	-0.01259	-0.09923		522	0.054436	0.014249	0.014363	0.094968	0.021786	0.171919
523	0.661177	0.278534	-0.08227	0.199556	0.02783	-0.03986		523	0.034377	0.007223	0.02187	0.056066	0.045765	0.10373
524	0.529507	0.29166	-0.07092	0.205835	0.027552	-0.06662		524	0.025398	0.016826	0.000687	0.128693	0.02787	0.127455
525	0.652785	0.280513	-0.08334	0.217987	0.024652	-0.02442		525	0.048505	0.029888	0.006371	0.138774	0.012434	0.152188
526	0.646822	0.271519	-0.08307	0.228796	-0.00446	-0.05497		526	0.044166	0.014064	0.01552	0.087471	0.014371	0.177077
527	0.662558	0.202811	-0.08387	0.236107	-0.00889	-0.08194		527	0.02989	-0.0069	0.002559	0.082747	0.031957	0.172924
528	0.653866	0.222998	-0.082	0.238819	0.011631	-0.00056		528	0.036094	-0.00546	0.03162	0.125591	0.032369	0.122389
529	0.572671	0.259019	-0.0913	0.218238	0.017061	-0.05131		529	0.066063	-0.01262	0.017291	0.102087	0.023203	0.165203
530	0.703986	0.232302	-0.08402	0.227544	-0.01629	-0.08379		530	0.050848	-0.013	0.007752	0.089387	0.03086	0.133724
531	0.674135	0.274587	-0.08986	0.246865	0.008386	-0.11206		531	0.047372	0.010264	-0.00411	0.104245	0.016499	0.149721
532	0.669479	0.268304	-0.11124	0.218201	0.018293	-0.11143		532	0.059036	0.009209	0.008708	0.082203	0.010606	0.149024
533	0.512165	0.224825	-0.0874	0.232324	0.007826	-0.03768		533	0.016493	0.01102	0.019074	0.082923	0.048057	0.144181
534	0.625547	0.264131	-0.08393	0.215846	0.00882	-0.03056		534	0.043315	0.016169	0.03112	0.035392	0.035582	0.133783
535	0.745485	0.238246	-0.08745	0.228966	0.009876	0.003095		535	0.056317	0.00371	0.002711	0.041405	0.009584	0.153641
536	0.570374	0.264487	-0.09314	0.232398	-0.00225	-0.00951		536	0.071237	-0.01104	0.031362	0.100764	-0.00227	0.116424
537	0.619648	0.244114	-0.07671	0.206099	0.025988	-0.03568		537	0.050016	0.011967	0.007553	0.074505	0.034636	0.106485
538	0.639124	0.244766	-0.08628	0.207399	0.005203	0.016255		538	0.042124	-0.00167	-0.0005	0.088429	0.024993	0.140454
539	0.852383	0.234286	-0.08363	0.195628	-0.02605	-0.01006		539	0.071009	0.007299	-0.00618	0.110109	0.006416	0.171111
540	0.623272	0.232318	-0.08698	0.21598	-0.0038	-0.06828		540	0.060331	-0.0015	0.016011	0.107839	0.014325	0.170781
541	0.575412	0.230553	-0.07711	0.184551	0.003086	0.059758		541	0.053493	-0.00703	0.008039	0.05793	0.040892	0.163486
542	0.540668	0.246709	-0.07025	0.265309	0.001491	0.008613		542	0.053132	0.040221	-0.01089	0.09397	0.013097	0.18397
543	0.578897	0.22162	-0.0637	0.239067	-0.00139	0.012432		543	0.038707	0.001762	0.011475	0.057216	-0.0092	0.145399
544	0.427613	0.283846	-0.09098	0.205955	0.013999	0.031827		544	0.044285	0.001168	-0.00656	0.083367	0.01433	0.118178
545	0.592171	0.246564	-0.07971	0.206059	-0.0074	0.050649		545	0.063912	0.020508	0.00133	0.100622	0.071809	0.130874
546	0.490603	0.240477	-0.09925	0.199288	-0.00946	-0.0002		546	0.039279	0.039185	0.008916	0.101806	0.041913	0.127757
547	0.431331	0.28478	-0.07795	0.178127	0.010285	0.038207		547	0.033788	-0.01044	-0.00173	0.06363	0.058949	0.155944
548	0.373806	0.257683	-0.07849	0.210432	-0.00227	0.027768		548	0.040332	0.000959	-0.00545	0.109171	0.051568	0.103057
549	0.394759	0.256478	-0.08809	0.208113	-0.01608	-0.04232		549	0.046185	0.006581	0.021671	0.110662	0.051036	0.150652
550	0.523969	0.263908	-0.07418	0.214536	-0.00063	0.02777		550	0.045052	0.027773	0.021607	0.11573	0.022532	0.12197
551	0.443449	0.273057	-0.07336	0.192725	-0.00254	-0.00708		551	0.029805	0.017687	0.010214	0.078899	0.012778	0.117036
552	0.663927	0.23566	-0.08608	0.189913	0.002229	0.041334		552	0.031907	0.038946	-0.0087	0.158776	0.023562	0.159191
553	0.425613	0.227278	-0.08739	0.19083	-0.01471	0.060036		553	0.018948	-0.00727	-0.00536	0.142307	0.018231	0.11982
554	0.379421	0.248732	-0.06409	0.22843	0.001531	-0.00103		554	0.017606	-0.01027	0.005034	0.098954	0.022041	0.124982
555	0.551422	0.248057	-0.0835	0.171939	-0.0081	0.09307		555	0.038496	0.002058	0.025739	0.098635	0.036867	0.119798
556	0.383165	0.291721	-0.09573	0.209151	-0.00441	0.168111		556	0.002299	0.017444	0.00869	0.124486	0.03759	0.163993
557	0.41607	0.291226	-0.08539	0.198099	-0.01784	0.112374		557	0.007532	0.003372	-0.00399	0.181305	0.037391	0.130769
558	0.417365	0.273613	-0.07366	0.212008	-0.01775	0.101688		558	0.013184	-0.0163	-0.00063	0.118281	0.020803	0.132141
559	0.379314	0.295971	-0.07901	0.197169	-0.00641	0.174007		559	0.014203	-0.01779	-0.00077	0.046071	0.032633	0.115651
560	0.379389	0.306787	-0.0642	0.197705	-0.01277	0.14145		560	0.002197	-0.01451	-0.01368	0.104041	0.018225	0.130972
561	0.408066	0.291662	-0.08296	0.210188	0.01751	0.186641		561	0.003234	-0.0114	-0.0124	0.066771	0.027065	0.093384
562	0.380725	0.293576	-0.09008	0.215378	0.009591	0.160418		562	0.005717	-0.02028	-0.0186	0.117407	0.01374	0.107078
563	0.418978	0.293059	-0.07291	0.207769	-0.00755	0.164574		563	0.003129	-0.00306	-0.00747	0.116648	0.026816	0.099807
564	0.566433	0.303855	-0.08808	0.254122	0.016542	0.211864		564	0.020457	0.00324	0.004165	0.080004	0.044409	0.086713
565	0.37368	0.277687	-0.0795	0.190615	0.002332	0.266935		565	0.01265	-0.00722	-0.00593	0.083398	0.019677	0.151538
566	0.332556	0.285862	-0.07724	0.224759	0.000682	0.117145		566	0.009586	0.013334	0.005822	0.077132	0.040338	0.121711
567	0.399124	0.31534	-0.06668	0.249156	-0.02013	0.194964		567	0.019213	-6.1e-05	-0.01194	0.107216	0.016454	0.093093
568	0.437716	0.277005	-0.07645	0.227599	0.003521	0.168219		568	0.031067	0.016072	0.020963	0.071755	0.007959	0.100891
569	0.419343	0.300531	-0.07924	0.23808	-0.02589	0.24182		569	-9.4e-05	0.003974	0.011873	0.109751	0.014632	0.137663
570	0.408112	0.2559	-0.08594	0.280037	0.008364	0.277852		570	0.012875	-0.01759	-0.00218	0.110354	0.009642	0.165014
571	0.452296	0.27057	-0.09405	0.252088	-0.01147	0.323052		571	-0.00491	0.011483	-0.01636	0.118001	0.03958	0.13085
572	0.478354	0.278492	-0.09191	0.185091	-0.05091	0.324263		572	-0.0043	-0.02843	0.021561	0.06756	0.036662	0.128223
573	0.409634	0.274748	-0.08914	0.226139	0.021539	0.40738		573	0.030435	0.007607	0.025135	0.091459	-0.00021	0.104288
574	0.422502	0.274183	-0.0837	0.2578	0.015008	0.37211		574	-0.00535	-0.00126	0.006772	0.054584	0.015069	0.126072
575	0.461653	0.269909	-0.09222	0.245922	0.032952	0.437198		575	0.006224	0.007546	-0.01142	0.088087	0.006924	0.104068
576	0.404144	0.296677	-0.08401	0.268483	-0.00199	0.469754		576	-0.00463	-0.00259	0.000678	0.076306	0.026936	0.098526
577	0.424012	0.290098	-0.08333	0.257297	0.00622	0.478219		577	0.007292	0.014165	0.009691	0.10831	0.01326	0.105375
578	0.44992	0.234141	-0.07493	0.289276	0.021255	0.508362		578	0.002254	-0.0077	-0.0007	0.069967	0.032555	0.103542
579	0.413662	0.272714	-0.05686	0.253608	-0.01792	0.39331		579	0.020017	0.016648	0.00176	0.074271	0.019685	0.108456
580	0.415854	0.192604	-0.07076	0.230542	-0.00639	0.533047		580	-0.01028	-0.00492	-0.01067	0.079479	0.020784	0.099476
581	0.378036	0.24814	-0.06197	0.256623	-0.01465	0.476361		581	0.010837	0.014494	0.006291	0.107833	0.015889	0.14294
582	0.383229	0.226221	-0.05533	0.216716	-0.00619	0.612392		582	-0.00989	0.015156	0.002704	0.07289	0.016813	0.142682
583	0.415176	0.227267	-0.074	0.239865	-0.0133	0.536256		583	0.018472	0.029387	0.013932	0.084835	0.01324	0.118295
584	0.369584	0.240787	-0.06271	0.25469	0.004347	0.656607		584	0.016068	-0.00432	-0.0107	0.072759	0.02328	0.10821
585	0.35995	0.243923	-0.08217	0.263477	-0.00706	0.62882		585	0.024453	0.016103	-0.0109	0.079986	0.018335	0.134281
586	0.416507	0.229639	-0.06134	0.234585	-0.01706	0.579801		586	-0.00422	-0.0184	-0.02243	0.12499	0.022787	0.106709
587	0.357706	0.27128	-0.08128	0.228112	0.001231	0.521878		587	-0.0057	-0.01155	-0.01163	0.050729	0.037609	0.083948
588	0.363579	0.25206	-0.05647	0.19628	-0.01742	0.55894		588	0.028131	-0.02317	0.013513	0.060473	0.016992	0.093392
589	0.374523	0.258746	-0.08076	0.228351	-0.00695	0.541884		589	0.015138	0.017806	-0.01368	0.105255	0.004268	0.098569
590	0.346976	0.239519	-0.07967	0.291896	-0.00287	0.614796		590	0.011479	0.045333	0.00954	0.106202	0.034078	0.127153
591	0.346612	0.268029	-0.07422	0.302128	0.030958	0.543629		591	0.06462	0.012876	-0.0088	0.069472	0.024981	0.095055
592	0.358662	0.253179	-0.08157	0.289909	-0.00074	0.495132		592	-0.00468	0.021247	-0.01081	0.125228	0.044889	0.132224
593	0.278168	0.289519	-0.05387	0.211131	0.008769	0.584332		593	0.021563	0.031085	-0.01619	0.111241	-0.01268	0.112684
594	0.34108	0.232406	-0.07593	0.224451	0.011423	0.52384		594	-0.00389	0.013271	-0.00098	0.07687	0.03833	0.113764
595	0.315871	0.258836	-0.05687	0.258299	-0.03374	0.630135		595	-0.01424	-0.03135	0.017136	0.132097	0.036793	0.146137
596	0.37066	0.286953	-0.0691	0.252863	-0.00099	0.66169		596	-0.00038	0.0326	-0.01032	0.109403	0.019524	0.137903
597	0.386336	0.241483	-0.06099	0.251655	0.002509	0.65896		597	0.034703	0.018746	-0.00061	0.063832	0.045335	0.185018
598	0.345541	0.282128	-0.07077	0.270314	0.013354	0.637843		598	0.001395	0.005309	-0.00803	0.112532	0.044802	0.099035
599	0.498583	0.25103	-0.08077	0.286419	-0.02508	0.725552		599	-0.00238	0.024592	0.007547	0.104068	0.023993	0.116437
600	0.378708	0.245383	-0.05946	0.29007	-0.0357	0.723169		600	0.042393	0.017353	-0.00039	0.081588	0.044792	0.094908
601	0.343283	0.262533	-0.04971	0.150582	0.001407	0.726799		601	0.005805	0.03666	-0.01665	0.069378	0.045224	0.098625
602	0.341664	0.283236	-0.0752	0.119574	-0.02773	0.715305		602	0.008363	0.004401	-0.01267	0.117057	0.01339	0.108909
603	0.303325	0.270272	-0.07028	0.143601	-0.00199	0.421453		603	0.01974	0.00305	-0.00142	0.114696	0.031648	0.145466
604	0.335719	0.308101	-0.07089	0.134899	-0.0157	0.518611		604	-0.00295	0.007619	-0.00519	0.102217	0.027503	0.123544
605	0.305951	0.229546	-0.05667	0.211884	0.028269	0.479207		605	0.016873	0.030266	-0.00033	0.099695	0.026257	0.099188
606	0.508936	0.290749	-0.06526	0.14832	0.015566	0.156676		606	0.009974	0.005589	-0.0123	0.060565	0.028995	0.089267
607	0.56392	0.271611	-0.07993	0.186177	0.00254	0.003948		607	0.017549	-0.0004	-0.01992	0.077658	0.047668	0.10082
608	0.506942	0.32139	-0.06455	0.224083	0.008418	0.034755		608	0.008405	0.022565	-0.00192	0.094392	0.041007	0.120744
609	0.532505	0.264803	-0.05542	0.223271	-0.00281	0.048162		609	0.024085	0.002985	0.002118	0.106906	0.047705	0.094694
610	0.512711	0.234519	-0.05106	0.220571	-0.0197	0.114042		610	-0.00105	-0.00746	-0.02201	0.122352	0.051049	0.07867
611	0.427393	0.257855	-0.06999	0.246848	-0.00431	0.019597		611	0.002633	0.01051	0.003948	0.112043	0.025089	0.013201
612	0.361025	0.261961	-0.06105	0.199446	-0.0062	0.262383		612	-6.7e-06	-0.01444	0.001811	0.107764	0.053661	0.076167
613	0.232704	0.33954	-0.05166	0.170808	-0.00171	0.30812		613	0.041546	0.014664	-0.02094	0.120453	0.043444	0.106115
614	0.226731	0.319701	-0.07488	0.171248	0.007135	0.321931		614	-0.08705	0.005026	-0.02384	0.060951	0.033438	0.027196
615	0.254839	0.245096	-0.09146	0.191098	-0.00564	0.336652		615	0.005241	0.049193	-0.02649	0.054613	0.041821	0.027671
616	0.208761	0.311748	-0.0654	0.182735	0.006239	0.407047		616	-0.00466	0.030818	-0.01071	0.046222	0.02564	-0.03008
617	0.255427	0.280605	-0.05975	0.164315	-0.02942	0.461256		617	0.008819	0.031011	0.003826	0.120384	0.02779	0.047118
618	0.258086	0.282526	-0.08478	0.182142	0.013331	0.291234		618	0.023469	-0.00029	-0.00374	0.026298	0.049337	0.051903
619	0.264427	0.225325	-0.07378	0.188485	-0.02075	0.347539		619	0.005639	0.030763	-0.00532	0.043588	0.050103	0.037331
620	0.296949	0.255898	-0.08279	0.179286	0.02618	0.319096		620	0.016653	0.025437	-0.02205	0.075189	0.051242	0.062789
621	0.281011	0.294067	-0.07603	0.163352	-0.00894	0.334517		621	0.013739	0.02617	-0.01513	0.101055	0.024983	0.09163
622	0.199005	0.248192	-0.07478	0.154238	-0.01657	0.283234		622	0.032299	0.042306	-0.019	0.055986	0.059216	0.048696
623	0.224024	0.269869	-0.06483	0.182413	0.004929	0.317342		623	0.025411	0.038493	-0.01954	0.082276	0.039996	0.105148
624	0.256787	0.23041	-0.07978	0.17314	-0.01887	0.250855		624	0.004493	0.014223	-0.0032	0.056633	0.057188	0.102482
625	0.260783	0.241445	-0.07076	0.186745	-0.00692	0.255983		625	0.013099	0.029531	-0.01306	0.040854	0.054963	0.122576
626	0.225249	0.25045	-0.10298	0.18706	0.011626	0.252339		626	0.013449	-0.02216	-0.02372	0.058676	0.042085	0.110584
627	0.235542	0.227093	-0.08741	0.181949	0.026653	0.116292		627	0.010165	-0.06756	-0.02978	0.074784	0.038856	0.094128
628	0.217121	0.258225	-0.07447	0.15109	-0.00869	0.272241		628	0.015002	-0.00439	-0.02916	0.054284	0.034687	0.097628
629	0.218355	0.246781	-0.0848	0.153811	-0.03421	0.238654		629	0.030594	0.019816	-0.03837	0.070283	0.054307	0.124565
630	0.219677	0.251813	-0.09722	0.15838	-0.01248	0.226178		630	0.020398	0.01789	-0.01901	0.047241	0.043085	0.106641
631	0.416243	0.22737	-0.0775	0.15882	-0.02245	0.148042		631	0.021358	0.013155	-0.00824	0.060818	0.070327	0.113408
632	0.372811	0.260909	-0.07065	0.119442	0.012935	0.157427		632	0.0183	0.012064	-0.00498	0.053242	0.046632	0.091613
633	0.342499	0.198023	-0.06094	0.147715	-0.00334	0.194008		633	0.005942	-0.00787	0.071593	0.061643	0.052006	0.087342
634	0.3222	0.253403	-0.07885	0.138601	-0.01203	0.184166		634	0.001732	0.031494	-0.01036	0.057419	0.024435	0.106132
635	0.26516	0.20451	-0.074	0.148716	-0.00954	0.201835		635	-0.00085	0.006444	-0.0163	0.061051	0.042268	0.081528
636	0.288335	0.211308	-0.05579	0.184287	-0.01979	0.11334		636	0.009556	0.047594	-0.02053	0.060077	0.031333	0.115176
637	0.262003	0.252624	-0.06642	0.150633	-0.00895	0.214815		637	0.009151	-0.00152	-0.00486	0.07259	0.066033	0.114235
638	0.338717	0.18378	-0.0771	0.167234	-0.01347	0.192724		638	0.013934	0.00808	-0.01536	0.081593	0.061072	0.076113
639	0.21316	0.205671	-0.07431	0.181145	-0.00846	0.133974		639	0.00944	0.058371	-0.00453	0.006125	0.064851	0.111385
640	0.206066	0.189655	-0.06818	0.161151	-0.01827	0.144263		640	0.004611	0.014716	-0.04382	0.087187	0.024474	0.11792
641	0.205	0.221354	-0.07823	0.157094	-0.02567	0.093682		641	0.006513	-0.00461	-0.02123	0.061426	0.037688	0.124368
642	0.281796	0.236812	-0.05971	0.138214	0.0039	0.100534		642	0.018668	0.044096	-0.02217	0.075855	0.043936	0.099376
643	0.307009	0.23891	-0.05748	0.153057	-0.01146	0.110893		643	0.010809	0.042435	-0.021	0.03766	0.022154	0.126273
644	0.24337	0.218975	-0.04335	0.166271	-0.00238	0.09299		644	0.015695	0.026517	-0.01197	0.019239	0.052816	0.061983
645	0.304052	0.248217	-0.06531	0.163764	-0.00229	0.101327		645	0.001032	0.042197	-0.02825	0.036721	0.048968	0.081885
646	0.306957	0.239034	-0.05053	0.137596	-0.02861	0.086608		646	0.026647	0.004219	-0.00362	0.087308	0.046905	0.104248
647	0.24915	0.211942	-0.07325	0.146997	-0.00493	0.058682		647	-0.00166	0.026181	-0.04097	0.085925	0.045339	0.07369
648	0.281302	0.216501	-0.06222	0.125861	0.011652	0.092689		648	0.004154	-0.00294	-0.03507	0.065855	0.039285	0.095366
649	0.270439	0.197295	-0.05523	0.128442	0.004364	0.091843		649	-0.00643	0.041622	-0.03724	0.086735	0.045651	0.071412
650	0.106463	0.191836	-0.07069	0.143414	0.001904	0.116052		650	0.013765	0.027084	-0.02265	0.062036	0.040735	0.088669
651	0.342636	0.217834	-0.07863	0.146083	-0.02333	0.12585		651	0.007778	0.039112	-0.01447	0.043048	0.040123	0.104743
652	0.299923	0.214199	-0.04576	0.155318	-0.02021	0.102666		652	0.031551	-0.01967	-0.02495	0.014436	0.069357	0.099677
653	0.216661	0.173358	-0.07178	0.154073	-0.01746	0.039013		653	0.019311	0.009706	-0.0338	0.038524	0.040305	0.129864
654	0.228875	0.219442	-0.08065	0.170334	-0.00821	0.126829		654	0.003481	0.018716	-0.01855	0.048143	0.055623	0.089012
655	0.226155	0.21886	-0.0696	0.082546	-0.0085	0.049228		655	0.007938	0.01903	-0.03316	0.057573	0.021539	0.091074
656	0.216852	0.204227	-0.07532	0.127524	-0.01275	0.04985		656	0.021421	0.041312	-0.01453	0.054107	0.027235	0.05888
657	0.26215	0.168632	-0.06842	0.09584	-0.03262	0.006005		657	0.003338	0.024768	-0.02256	0.029074	0.040196	0.053975
658	0.278344	0.211307	-0.10143	0.147983	-0.00962	0.053145		658	0.009676	0.037264	-0.04252	0.064747	0.033024	0.063941
659	0.262384	0.184669	-0.0741	0.116714	0.001094	-0.01088		659	0.029553	0.052126	-0.04252	0.011806	0.033459	0.065212
660	0.217683	0.184831	-0.06254	0.124288	-0.01006	-0.012		660	0.001687	0.006087	-0.02181	0.060188	0.049827	0.097975
661	0.218779	0.15173	-0.08303	0.12552	-0.04181	0.016258		661	0.004701	-0.00795	-0.02645	0.056885	0.033841	0.067253
662	0.210358	0.181897	-0.08112	0.154243	-0.02532	-0.04292		662	-0.00978	0.026447	-0.03055	0.067002	0.053492	0.079689
663	0.219061	0.177317	-0.07035	0.135475	-0.0159	0.070739		663	0.01625	0.044926	-0.03271	0.028869	0.029817	0.061831
664	0.197062	0.179244	-0.08412	0.15493	-0.00577	0.005706		664	-0.0019	-0.01323	-0.02195	0.053942	0.04247	0.121829
665	0.195805	0.186518	-0.08586	0.097016	-0.04339	0.024067		665	0.025629	0.011701	-0.02499	0.087544	0.037459	0.091895
666	0.22152	0.231851	-0.07611	0.144236	-0.01179	-0.00866		666	0.028549	0.021914	-0.02039	0.058645	0.034744	0.06149
667	0.322007	0.205554	-0.07268	0.153363	-0.00146	0.021402		667	-0.01096	0.00374	-0.03012	0.067841	0.012174	0.077137
668	0.199884	0.193672	-0.07403	0.173959	-0.01515	0.004377		668	-0.00527	0.017697	-0.03776	0.016188	0.013857	0.021454
669	0.195519	0.168937	-0.08325	0.171275	-0.01387	0.00839		669	-0.00284	0.006343	-0.03262	0.045897	0.031988	0.069289
670	0.192313	0.158785	-0.0777	0.139443	-0.00539	0.031063		670	0.006158	0.037789	-0.00958	0.039606	0.042519	0.06639
671	0.230906	0.211598	-0.05024	0.175851	-0.02533	0.02154		671	-0.01099	0.021058	-0.02464	-0.00517	0.035357	0.046596
672	0.166317	0.178665	-0.09675	0.137299	-0.0016	0.066146		672	0.011169	0.01108	-0.03746	0.035299	0.016732	0.033507
673	0.179812	0.154249	-0.07984	0.148424	-0.00435	0.033848		673	-0.01743	0.025537	-0.01945	0.040369	0.046792	0.064289
674	0.18768	0.187115	-0.06735	0.180395	-0.03434	0.020071		674	0.005904	0.03791	-0.01013	0.050102	0.055135	0.058761
675	0.235834	0.152554	-0.09741	0.113661	-0.01553	0.063672		675	-0.00763	0.008867	-0.0455	0.019501	0.025573	0.050267
676	0.203453	0.198172	-0.09741	0.125786	-0.02114	-0.06747		676	0.002815	-0.02685	-0.01826	0.058243	0.037169	0.041929
677	0.19734	0.174972	-0.0801	0.132088	-0.00848	0.039811		677	-0.00575	-0.00422	-0.02073	0.060449	0.050412	0.039719
678	0.216447	0.197962	-0.07207	0.122168	-0.00757	-0.00489		678	-0.02553	0.016345	-0.04717	0.075267	0.06185	0.065183
679	0.219319	0.195626	-0.0816	0.147122	-0.02289	-0.05302		679	-0.00728	0.006701	-0.03911	0.013311	0.059451	0.053019
680	0.210992	0.164029	-0.07826	0.11831	-0.00462	0.031571		680	0.013614	0.021308	-0.02343	0.050942	0.066306	0.058529
	Maximal intensity changes for BREP							Maximal intensity changes for BRIC									AUC
	mouse 1	mouse 2	mouse 3	mouse 4	mouse 5	mouse 6			mouse 1	mouse 2	mouse 3	mouse 4	mouse 5	mouse 6			BRIC	BREP
baseline	-0.00411	0.011774	-0.02859	0.039831	0.045478	0.05118		baseline	0.20481	0.181494	-0.0801	0.14011	-0.01459	0.015128		mouse 1	205.9	26.79
KA	0.114571	0.082394	0.071593	0.181305	0.071809	0.239077		KA	1.48552	0.73703	0.356202	0.372622	0.077755	0.726799		mouse 2	181.5	12.52
																mouse 3	47.23	11.33
																mouse 4	131.9	47.17
																mouse 5	11.19	14.09
																mouse 6	88.24	62.83
[truncated: 56 more columns]

## Sheet: Figure S4
Figure S4b
Time (min)	DTZ			ETZ			C3-DMA-DTZ				DTZ			ETZ			C3-DMA-DTZ
0	21367207	24319789	25190168	4393461	4257282	5793300	3297520	4182037	4612045		422819269	489149767	518345831	896667488	882456453	1045987582	102723503	120465131	122261279
0.166667	19974007	22714537	23617566	4397898	4234185	5616684	3110689	3937718	4264622
0.333333	16270995	18627783	19581757	3767328	3626403	4787061	2541012	3136376	3454735
0.5	16273474	18816929	19670267	4071938	3880295	5081431	2563834	3191902	3486258
0.666667	15106340	17572451	18470644	3989180	3828726	4973548	2420093	3006828	3199493
0.833333	13307809	15484154	16500055	3688592	3575189	4581792	2159431	2663059	2854358
1	12931655	14996726	16122881	3894058	3702419	4698161	2137486	2625186	2790267
1.16667	11640843	13722945	14789045	3754960	3540946	4537315	2004559	2440874	2565557
1.33333	11034229	13024344	14095653	3772672	3618054	4520326	1892983	2327552	2440099
1.5	10101616	11988764	13040262	3671177	3507363	4456814	1781555	2187174	2267154
1.66667	9374803	11104699	12200647	3620595	3421037	4338153	1698324	2063687	2132216
1.83333	8934023	10539827	11612465	3696062	3525501	4313830	1661208	2001496	2089199
2	8367100	9888426	10934334	3673027	3494565	4268910	1540457	1929390	1951358
2.16667	7778209	9307391	10337892	3605048	3484065	4292369	1528661	1796386	1850463
2.33333	7388305	8797485	9822162	3646732	3437850	4191313	1459783	1742213	1791644
2.5	6749166	8097192	8982324	3509869	3351075	4099018	1352377	1633791	1677143
2.66667	6153068	7288555	8137909	3374421	3176445	3881128	1265293	1494130	1525770
2.83333	5978165	7214897	7956889	3499244	3308768	4028758	1265240	1503374	1518589
3	5734250	6858389	7693501	3527913	3354678	4116625	1236497	1485701	1483611
3.16667	5803414	6921270	7727699	3761271	3589598	4364372	1299684	1500760	1555443
3.33333	4910883	5901747	6680794	3372371	3220596	3865590	1100941	1308399	1349260
3.5	5153428	6204350	6983918	3710941	3552847	4289596	1180737	1398379	1414882
3.66667	4857144	5784912	6575661	3622968	3461138	4171997	1158222	1327714	1391584
3.83333	4732458	5621577	6268980	3701592	3556852	4246781	1132704	1338966	1350721
4	4226153	5041085	5650001	3492805	3300278	3967673	1022936	1212498	1214620
4.16667	4234995	5115704	5701099	3684807	3538564	4208121	1040397	1248934	1226274
4.33333	4059877	4708812	5348567	3557526	3479203	4171220	997841	1223207	1197389
4.5	3938523	4681513	5239517	3684885	3584757	4233743	1016661	1163217	1207359
4.66667	3796380	4495736	5010070	3736881	3517458	4273819	975816	1131963	1189261
4.83333	3667442	4302514	4801321	3717884	3580080	4260905	943955	1113322	1117748
5	3271553	3870684	4283189	3447442	3305880	3948008	871683	1011359	1019866
5.16667	3242785	3825901	4285411	3548461	3424303	4062495	872745	1016777	1027563
5.33333	3146453	3689779	4127923	3582196	3441009	4106004	858873	1014408	1008642
5.5	2862046	3359696	3704930	3342135	3212538	3861076	776321	908865	919190
5.66667	2740351	3244698	3559526	3312702	3228817	3799957	768978	898855	886737
5.83333	2712989	3232814	3528277	3454739	3335773	3958632	785033	901051	885360
6	2760291	3204618	3498974	3573331	3490718	4099188	773392	897314	921516
6.16667	2670522	3113232	3396746	3576382	3426259	4145276	765386	890273	906671
6.33333	2578937	2991436	3305541	3619770	3435085	4117341	754136	873258	886369
6.5	2515974	2933804	3177050	3611439	3498132	4154587	757452	866352	866024
6.66667	2395129	2791868	3048752	3552553	3397278	4070098	724091	836803	836051
6.83333	2204460	2539291	2763610	3313606	3245642	3821680	662520	761483	768125
7	2271483	2601677	2835731	3545935	3407744	4072578	690969	789603	798022
7.16667	2133112	2464903	2625270	3415714	3345041	3956593	631810	769647	746016
7.33333	2035703	2369452	2516656	3385874	3297356	3899870	623366	733905	734558
7.5	1995971	2347581	2451128	3415679	3314110	3915544	633773	728758	712666
7.66667	2017366	2293459	2459867	3516080	3372278	3991512	620797	728106	726126
7.83333	1945565	2270783	2381221	3532782	3434972	4066033	622290	705996	718132
8	1829119	2140927	2248263	3369039	3309310	3918040	586029	686575	662350
8.16667	1817222	2084802	2229285	3454990	3339877	3968751	579634	681874	673623
8.33333	1792812	2067609	2170440	3485673	3371692	3997690	578267	663428	668578
8.5	1738086	2064471	2114017	3492039	3411608	4041775	577869	637064	662727
8.66667	1666089	1893146	2001362	3396567	3302612	3904491	534131	624284	617714
8.83333	1637538	1898706	1959611	3422683	3309524	3943550	526062	613547	618327
9	1622991	1859091	1931705	3417946	3327509	3934578	526106	620224	598096
9.16667	1594721	1817617	1874359	3503228	3326028	3968694	525512	605282	598488
9.33333	1546350	1777873	1843650	3432830	3343994	3959415	515213	588076	597173
9.5	1543801	1744284	1812012	3487567	3381719	3995995	505267	584908	603718
9.66667	1467137	1657428	1729406	3435659	3324208	3956171	492928	556082	557961
9.83333	1411622	1593432	1662677	3320952	3253485	3840021	480719	545917	555931
10	1376432	1538795	1597064	3244800	3182298	3817311	458641	520570	518186
10.1667	1368708	1546885	1584899	3393492	3323707	3886905	460028	533454	535575
10.3333	1357463	1547253	1587018	3357872	3311879	3953608	474808	533078	513639
10.5	1257370	1448764	1463235	3256077	3174618	3751294	436446	496340	492069
10.6667	1232083	1413278	1433401	3249719	3140277	3745070	428999	483637	479865
10.8333	1212875	1364505	1396471	3280517	3234282	3781496	430018	477443	478736
11	1207949	1367783	1358140	3258164	3174034	3787981	419037	462542	467644
11.1667	1197970	1336481	1348244	3273813	3204694	3746018	411882	480765	454992
11.3333	1146476	1288646	1297257	3192699	3158299	3757279	412281	464432	446493
11.5	1103422	1242092	1273862	3134449	3126787	3672312	383689	443595	442961
11.6667	1047919	1190985	1184945	3028126	2945113	3529765	369613	421111	413147
11.8333	1128610	1260564	1285695	3347019	3235249	3834485	405515	438981	461479
12	1088032	1211249	1246798	3320549	3244174	3883196	398077	457566	456925
12.1667	1094473	1223508	1253249	3327795	3228621	3923849	396297	448923	452946
12.3333	1024628	1169015	1181085	3245492	3154860	3735897	367824	421474	412508
12.5	975924	1117223	1130384	3189698	3110171	3710612	350093	407737	407098
12.6667	1016142	1126366	1141105	3247988	3212088	3824172	353496	411202	409745
12.8333	1001571	1139813	1135295	3257741	3216324	3811401	362409	412413	423724
13	960244	1061509	1045419	3127462	3103833	3658952	334237	393415	385195
13.1667	935928	1063852	1055166	3153914	3123479	3655222	339716	388068	382009
13.3333	939234	1058256	1050823	3220689	3186264	3724454	351230	396012	380642
13.5	924027	1040735	1047135	3292908	3193609	3744908	354311	383427	377912
13.6667	915816	1032968	1040687	3246437	3194628	3746947	347129	367686	368259
13.8333	921592	1021542	1033359	3292650	3252859	3829852	337525	376673	376624
14	892022	1014364	1002676	3257926	3204036	3778997	327090	379595	367912
14.1667	879721	997189	971725	3247863	3219662	3850947	332663	360358	365396
14.3333	877088	975894	984897	3286480	3237316	3852314	335286	361725	357712
14.5	884146	977515	968245	3339802	3245291	3876189	324840	366792	348614
14.6667	865477	965856	943183	3266744	3201645	3817464	324871	358617	348344
14.8333	845742	933044	927721	3266115	3215319	3816668	316720	353620	348180
15	814336	920220	948365	3303618	3243002	3846237	307817	354509	340733
15.1667	838263	939449	925565	3366051	3319673	3928694	311999	349965	358952
15.3333	795602	908127	891138	3312721	3278596	3821101	306181	339255	336500
15.5	787653	878702	888265	3331443	3247674	3859539	303156	330179	328513
15.6667	786820	902298	885110	3320259	3278671	3831411	299288	324999	329304
15.8333	773472	894080	858490	3253194	3229786	3844948	289813	335637	334243
16	761672	865306	854726	3328057	3290130	3885985	296672	335394	339034
16.1667	766970	837749	838588	3324546	3230671	3831357	290466	324369	324717
16.3333	729271	828665	816999	3299437	3223418	3831631	277455	322705	323482
16.5	735024	801715	797866	3261627	3229542	3819714	281627	310120	309299
16.6667	713904	815692	792970	3306822	3271965	3823611	270704	301068	305415
16.8333	717164	788820	784840	3275147	3229969	3836681	269980	301166	300618
17	695663	786964	760458	3241920	3188061	3788668	275269	309147	294560
17.1667	701705	776704	770668	3236187	3197538	3792408	275746	299015	291842
17.3333	698144	756798	744957	3279608	3255988	3769557	269229	306558	295045
17.5	682305	762898	729671	3275031	3263702	3809260	270490	291431	295759
17.6667	647651	739931	715993	3228475	3193048	3744401	258812	288769	283054
17.8333	638298	717388	704707	3119935	3148875	3690896	252830	279981	283083
18	653143	730445	705266	3178133	3180504	3728623	247772	269509	269477
18.1667	634298	701363	681104	3182272	3190265	3713633	244455	274328	275901
18.3333	632010	702868	674836	3259546	3206164	3786243	254653	275993	277279
18.5	635432	682404	689961	3206494	3181159	3748541	253974	276763	266406
18.6667	627057	683978	667012	3210073	3166178	3752815	244104	265887	267379
18.8333	601547	676480	674723	3230050	3203099	3770328	241627	276979	263918
19	580960	653427	663784	3247308	3174848	3729556	239730	262746	263661
19.1667	602777	665140	658365	3194542	3172828	3770403	240576	254710	269792
19.3333	585052	668105	646615	3154550	3165384	3745509	235613	269064	254080
19.5	583598	667044	638208	3222560	3169511	3720874	237573	257408	261686
19.6667	577936	636961	635041	3204219	3193008	3739191	235191	261068	252726
19.8333	557378	614205	599221	3174032	3121929	3646314	227814	247839	256718
20	564259	600463	573840	3064930	3029219	3601065	218416	245311	247540
20.1667	533467	607639	572513	3099104	3045553	3617939	218940	238930	244753
20.3333	542517	586613	570611	3083145	3072123	3595883	221150	235699	241761
20.5	540651	601981	564220	3101630	3068052	3643689	215508	238382	239248
20.6667	515405	568612	555928	3073569	3035761	3582757	203929	238251	238375
20.8333	517055	570046	546003	3059011	3065774	3520254	207348	230138	223561
21	511987	557243	540028	3061591	3048582	3592797	216373	236496	234017
21.1667	484815	538549	537836	3027583	2974864	3540428	201299	222403	223537
21.3333	501576	553598	537883	3049207	3006888	3573912	208780	229149	214468
21.5	483855	536786	499984	2980904	2962049	3457052	206451	217794	214950
21.6667	458331	520972	494910	2883499	2889909	3390419	197842	212781	215059
21.8333	463374	507938	480136	2870041	2860512	3358108	191196	211622	203809
22	441265	501254	476383	2862711	2870112	3386313	192742	215690	206147
22.1667	459974	495320	475823	2914275	2898326	3418310	194826	218083	205433
22.3333	473322	499861	490310	2978319	2924736	3471770	189475	211516	205336
22.5	454478	492313	466030	2887291	2913822	3438846	180101	216132	210135
22.6667	441480	488150	474430	2911120	2940298	3450300	192703	216250	211585
22.8333	440890	490161	461969	2918236	2862711	3377063	180927	203316	189270
23	438379	480598	468232	2953501	2889515	3421657	203282	203619	195159
23.1667	447712	479744	472331	2964013	2969854	3475368	186995	203059	209855
23.3333	424663	483766	460431	2932056	2912832	3448998	182259	196744	196779
23.5	432275	474807	443597	2921518	2889559	3382283	182326	206018	197009
23.6667	412667	457391	441011	2889564	2855326	3440337	183402	198723	197924
23.8333	398747	452145	434330	2832273	2887092	3318949	174122	193874	189796
24	383910	433026	413053	2754326	2723927	3224780	171946	183554	180587
24.1667	387529	428915	407883	2770969	2709042	3205141	168047	178570	176034
24.3333	371984	412015	398122	2646877	2661599	3055288	161050	178625	177754
24.5	387379	436759	413781	2826281	2836822	3331726	173298	187298	180512
24.6667	385798	410802	394737	2735309	2722879	3227030	168311	175323	171387
24.8333	391476	421302	404045	2781992	2792727	3273122	169655	180735	181100
25	377526	421668	399282	2821433	2783976	3263085	163534	183641	171684
25.1667	369530	410831	390912	2738571	2758081	3239443	170319	181983	171587
25.3333	381972	413156	395124	2824218	2825616	3374395	170046	178572	172606
25.5	382769	418748	408112	2895300	2923530	3408794	175914	185790	181117
25.6667	396044	435137	413681	2963472	2973057	3505366	169092	192595	180379
25.8333	398305	422851	413621	2956683	2928969	3474031	176295	190954	180198
26	375826	411459	398994	2940256	2928019	3413581	163592	177810	179787
26.1667	376801	414534	410934	2921994	2949056	3462574	174317	184105	175430
26.3333	368513	407048	382212	2934430	2892013	3378736	167421	175086	181361
26.5	360128	401064	387552	2853734	2889956	3385809	157719	170763	168006
26.6667	357242	399783	384611	2903594	2897927	3442482	163516	170068	167180
26.8333	360237	406814	385578	2961535	2970358	3489946	163486	174991	177545
27	376994	402609	394954	2995356	2964506	3514597	169257	182461	179658
27.1667	356862	396194	375877	2907275	2864944	3400928	157926	177673	166619
27.3333	357284	391469	367276	2911410	2910390	3423972	157253	177000	169699
27.5	351933	366820	363604	2847087	2827760	3301159	152384	167985	161390
27.6667	348153	374380	372317	2875051	2867050	3314426	154707	166332	163506
27.8333	348871	358973	341480	2817378	2789980	3294166	150792	163020	157469
28	320410	345855	330787	2687911	2660419	3127069	148315	160045	147954
28.1667	325745	347774	331860	2767079	2752672	3235759	146404	152421	154360
28.3333	332219	357009	351385	2840574	2843474	3350424	163462	163245	162565
28.5	332575	376446	352506	2878883	2853833	3369741	151820	166105	160820
28.6667	324948	357704	350489	2858448	2830544	3367752	155137	168079	158957
28.8333	324441	358204	337846	2899543	2887667	3392073	151442	162983	152235
29	321136	365954	335781	2897671	2885020	3387560	149219	161434	152587
29.1667	316366	335477	328352	2842127	2787897	3318350	137422	159536	152257
29.3333	318508	354577	339630	2884501	2846001	3349980	154098	162483	159770
29.5	322724	351155	326528	2895287	2879335	3394320	148004	165120	153461
29.6667	313569	347622	337793	2922479	2894456	3379482	152052	168513	156013
29.8333	319729	340510	325364	2931169	2932451	3373522	154861	157270	150238
30	321504	346493	330116	2904577	2897006	3380219	146794	165731	158631
30.1667	322111	356116	320970	2893386	2885997	3393959	146668	155139	160261
30.3333	318629	341505	316832	2892549	2868092	3374654	148342	160859	151535
30.5	311778	341647	311709	2913742	2914919	3389167	145589	162224	150198
30.6667	300362	339850	312162	2908076	2885437	3393428	139711	156757	152995
30.8333	313826	338908	317369	2952100	2924296	3407958	147677	155042	155398
31	311083	341387	309535	2900371	2908742	3416114	142760	157430	146707
31.1667	311565	327941	315195	2910031	2915616	3369861	147790	153844	145585
31.3333	311584	324978	312461	2909146	2859000	3371775	152492	151888	146357
31.5	304864	331634	316435	2907175	2896203	3389471	146482	154383	146705
31.6667	300902	329060	306170	2942367	2912751	3384560	146084	153795	144177
31.8333	299946	311274	291727	2918540	2885108	3394454	138714	154796	143923
32	284973	299125	308493	2845607	2850090	3366101	136106	154798	153354
32.1667	289650	315246	299041	2866377	2855371	3383422	137922	151796	144702
32.3333	278998	303537	288092	2804981	2736432	3246460	136659	143600	143616
32.5	280205	299246	292713	2840489	2794553	3305744	136475	145214	142301
32.6667	281578	302932	305258	2863016	2866054	3337143	133317	147619	142648
32.8333	292409	307322	289612	2855700	2863770	3322951	140399	138547	140986
33	271898	290089	285866	2879984	2853394	3352627	133321	149001	146258
33.1667	277205	304060	288046	2870941	2871132	3304674	138741	138671	139925
33.3333	281901	293402	288529	2879414	2842254	3382335	144417	151252	143219
33.5	263676	300584	286394	2849877	2803282	3308843	131628	148035	132986
33.6667	273379	301402	280604	2884786	2835585	3351083	139150	148466	136219
33.8333	270581	291567	273563	2843921	2795043	3299908	134765	138325	132343
34	265890	278201	270591	2776022	2777955	3214114	130324	137600	133360
34.1667	258155	274013	274938	2778989	2809477	3261645	132522	132727	137855
34.3333	260644	290478	268368	2826377	2763933	3253298	127614	147872	136250
34.5	260556	281703	271545	2832711	2837756	3266718	124513	135087	133483
34.6667	256440	280136	271050	2817238	2789659	3273016	133027	131373	128397
34.8333	264524	281788	273049	2792535	2771184	3287870	134156	139196	133641
35	257760	273801	263944	2794555	2785380	3220070	126884	141596	131626
35.1667	254395	261684	266566	2738697	2716706	3223962	130190	128028	129579
35.3333	256338	270484	263735	2830531	2813484	3268351	129843	138976	123373
35.5	257506	276611	262653	2820161	2814632	3317904	125764	140422	124626
35.6667	258957	266845	261708	2828754	2803481	3294693	128697	134703	132532
35.8333	248731	269777	261043	2819629	2749983	3243803	130666	133792	134595
36	254806	266056	259301	2815954	2835810	3308769	125820	143616	128978
36.1667	259091	264714	249681	2847782	2780700	3318910	132098	127781	126704
36.3333	240753	264630	247207	2764358	2719947	3208284	119396	135058	122185
36.5	227464	251633	244352	2702756	2711989	3173915	118179	125670	125020
36.6667	218059	243176	236098	2584033	2532640	2980057	113579	125915	115572
36.8333	229894	251331	230925	2643117	2611612	3081274	121013	127406	121031
37	235157	247985	228937	2627973	2605571	3038327	115258	125207	114123
37.1667	215011	239022	226308	2532175	2551094	2935084	107573	119433	107498
37.3333	218165	231449	222061	2556055	2516749	2979076	109410	114928	115956
37.5	221933	241528	222169	2598333	2568960	3009740	115892	116737	121725
37.6667	224527	234518	233699	2572101	2539455	3004349	111289	120971	111478
37.8333	221809	235305	233936	2648137	2635183	3053379	115238	123091	107287
38	226220	248186	233976	2688328	2670973	3127802	117010	122459	119428
38.1667	222917	227769	222223	2633920	2615132	3025005	114765	118465	118017
38.3333	226377	233897	213948	2644727	2624139	3089929	112361	119562	113071
38.5	236710	235901	243150	2778471	2685786	3173471	120590	126703	124699
38.6667	223987	243112	239097	2752685	2743296	3155948	120438	126458	118516
38.8333	225907	231420	229567	2720088	2723093	3182051	116299	119580	120890
39	216039	233635	229830	2715133	2679271	3162592	114751	123919	109022
39.1667	211324	218113	220324	2639759	2569945	3008704	107927	120142	116600
39.3333	214485	238158	215226	2602015	2575044	3078585	107695	114866	104126
39.5	199755	208374	198461	2466449	2445823	2859908	107041	113140	111993
39.6667	214500	214760	209018	2502119	2477289	2928386	109888	116211	108788
39.8333	203033	218155	213818	2552652	2545057	2954580	107825	111468	113491
40	202207	212247	204607	2505907	2526370	2906238	109232	114952	106200
40.1667	195469	216856	211507	2557294	2573704	2914328	109556	110522	108574
40.3333	211892	212102	213482	2578709	2603364	3052372	112932	110896	109396
40.5	215334	215486	212288	2676425	2643503	3066152	108134	116998	113781
40.6667	205058	207140	213853	2624908	2616741	3048955	107930	116556	112639
40.8333	210249	219140	212928	2604591	2605574	3055438	111859	111565	109157
41	210770	214337	210606	2622455	2607786	3068694	107244	111393	110770
41.1667	203781	213894	216520	2654602	2625047	3065311	108359	109562	112873
41.3333	207959	221782	215282	2657745	2641803	3067576	110127	116783	102891
41.5	204486	212600	210577	2656863	2644447	3061646	102828	108980	110427
41.6667	200763	213769	207116	2639211	2606645	3021693	110729	108850	107777
41.8333	201680	216020	194701	2654702	2627365	3042794	107006	112245	114306
42	190487	209574	199300	2570907	2554851	2974718	108688	109067	100500
42.1667	194386	202938	206204	2580543	2578638	2974961	99340	110136	105423
42.3333	190408	207218	200202	2566337	2563150	2974156	101476	113281	107625
42.5	193441	197243	196933	2591729	2535670	2956021	106439	106888	102305
42.6667	195209	205401	195384	2594202	2569375	2981739	100824	104109	103379
42.8333	194548	208613	198363	2628023	2573749	2988601	105418	109011	104133
43	189036	199747	194907	2610965	2588968	3022440	102167	109894	103696
43.1667	191629	194492	194714	2610385	2574348	2985284	101184	112419	102230
43.3333	189653	206121	183247	2550638	2550731	2974540	101952	115572	100360
43.5	184947	201190	198273	2564413	2564189	2989024	104176	106201	98955
43.6667	191213	196141	191870	2562004	2552465	2931455	99828	106754	100375
43.8333	186926	198285	200354	2541692	2576132	2969650	100448	111228	95210
44	181597	188096	190484	2557930	2529141	2930136	98894	107909	106175
44.1667	186771	192952	184998	2569476	2581961	2972834	96790	104051	105848
44.3333	184303	188418	191838	2586673	2553847	2983580	103801	114258	96342
44.5	191935	206488	195437	2563083	2545482	2956161	104261	103502	102394
44.6667	186437	192904	189211	2583622	2560027	2966195	102348	107031	99204
44.8333	185842	195529	183941	2577655	2584867	2995428	102955	103906	101496
45	176710	193957	183106	2530124	2500967	2870518	97959	106818	101539
45.1667	170524	180273	183972	2499160	2455663	2874191	100198	102947	99160
45.3333	177347	190392	189222	2537387	2530537	2908692	95262	105103	92305
45.5	182459	188740	192679	2584907	2558247	2949941	96168	100450	97018
45.6667	179895	186553	182383	2582907	2574768	3004699	98932	101381	101610
45.8333	184137	191063	185347	2607270	2637755	2992888	93208	98067	95573
46	183352	185947	188079	2546982	2540896	2926000	98482	106297	100660
46.1667	168614	177803	180266	2526338	2563957	2966561	97141	102391	97921
46.3333	185416	182308	178795	2568063	2557681	2928536	95970	101464	97128
46.5	170709	181532	168772	2578693	2574112	2978683	96921	107218	94301
46.6667	177195	192523	186189	2577088	2577015	3008252	99671	100021	100851
46.8333	175416	184750	178963	2534352	2511456	2968610	91215	102154	98730
47	187310	185692	180071	2592675	2565874	3009279	98907	99435	99049
47.1667	175412	195436	185864	2604554	2568903	2982686	97006	103576	104606
47.3333	174055	177818	174654	2550647	2568674	2975863	95980	104517	98602
47.5	171512	189379	169363	2570930	2543257	2976662	96928	98356	92281
47.6667	180153	176742	169394	2566322	2532253	2950554	94780	103518	94990
47.8333	174806	180906	172734	2570418	2539844	2979173	97533	106216	97656
48	174357	184799	166584	2578858	2527626	2955271	100398	101722	92798
48.1667	170640	182863	174327	2547332	2560884	2972739	99009	97932	92965
48.3333	167372	181669	176868	2539170	2524675	2946948	96888	99562	93194
48.5	167311	174429	173990	2538453	2528466	2933782	98414	97309	91310
48.6667	169110	178496	164036	2552428	2550495	2942266	94934	92559	90813
48.8333	170898	170327	166750	2540037	2506587	2977946	95464	97567	93745
49	169051	175753	167939	2515778	2500175	2935767	86560	97113	90774
49.1667	176450	176773	176811	2552033	2513897	2974087	94180	99272	87803
49.3333	162647	179204	170936	2565444	2545409	2948159	88974	100956	89913
49.5	171849	178106	170543	2575240	2572460	2953374	93357	99637	90044
49.6667	169269	170652	165151	2549080	2568501	2908600	99358	94472	98893
49.8333	164682	177631	162497	2559546	2543561	2930598	90242	96084	92734

## Sheet: Figure S6
Figure S6B																				Figure S6C
Time (min)	6.8 mM ETZ			2.5 mM ETZ			2.5 mM DTZ			4.5 mM C3-DMA-DTZ			6.0 mM FFz			3.0 mM FRZ				6.8 mM ETZ			2.5 mM ETZ			2.5 mM DTZ			4.5 mM C3-DMA-DTZ			6.0 mM FFz			3.0 mM FRZ
0.00833333	18925967	28319482	23757517	12885799	6075365	13351394	8773398	9052328	4157335	2639849	3202489	3600918	349998	552984	384297	76697	246420	270145		519565970	754385142	731928199	251533938	146266972	286237567	170027712	226484687	76196646	61437277	67390528	98239350	7755622	12842581	9195447	1584505	6881293	7877772
0.166667	17167180	26961109	22737660	10185369	5507807	11995958	7848935	8349342	3698027	2370628	2881281	3343458	305456	502033	353074	69110	225169	255287
0.333333	15747846	25308183	21687741	9751073	4996700	11081266	7147730	7774076	3301368	2107894	2690782	3081206	283763	442212	313341	69369	205327	223740
0.5	14729010	23955587	20966072	9074753	5197185	10029973	6393413	6994866	3018982	1924223	2443378	2746914	272984	387946	292821	63530	182629	200456
0.666667	13814648	22623425	20094037	8179216	4209742	9236977	5946376	6469648	2784376	1737360	2356299	2717809	240932	373611	265740	66528	160031	195639
0.833333	12550232	21320254	19192950	7732755	3936991	8615122	5399427	6057463	2510882	1645739	2158209	2314093	231615	352580	248777	53512	154232	176379
1	11902173	19969887	18431255	7055733	3650694	8098552	5097711	5727749	2328663	1507813	1975052	2211833	205895	320180	219641	57111	145064	169787
1.16667	11088166	19171953	17618190	6582383	3421158	7446761	4630368	5237212	2144030	1439734	1819352	2231693	203389	303489	199916	55450	145290	159332
1.33333	10406871	18212071	16775173	6186736	3199026	7025107	4361780	5050385	2007904	1348007	1785981	2147582	183782	288500	191969	49980	135470	149264
1.5	10005169	17268107	16273530	5763956	2969458	6565962	4096285	4744059	1837470	1319880	1628223	1930813	173289	268108	186078	47993	124424	135951
1.66667	9648643	16570190	15571076	5493761	3435434	6149114	3905262	4532394	1715869	1226743	1494653	1986881	169025	263611	169260	46543	119440	136999
1.83333	9011826	15907538	14890575	5059442	2702971	5634142	3637510	4186495	1627518	1139403	1401319	1967750	160501	237885	159751	44160	112611	131351
2	8558378	14896801	14325776	4843330	2518470	5258043	3381781	4011512	1534187	1095938	1316157	1896855	155282	227137	156516	42878	106479	123056
2.16667	8183381	14208832	13222510	4626348	2416619	5013705	3189014	3884696	1424577	1103271	1300074	1853326	148658	210856	141191	41700	103443	119609
2.33333	7748340	13357806	12827758	4337975	2302587	4706874	3093908	3704280	1329454	1002089	1236064	1760686	141698	199327	133395	41719	99300	114102
2.5	7397650	12614355	12258195	4081324	2429140	4398510	2854918	3470885	1295124	972035	1152140	1618875	135546	205854	133645	39434	89626	107146
2.66667	7174182	12095390	11709557	3882257	2338867	4308404	2706978	3352307	1228697	911889	1123533	1547104	125313	184325	130104	38778	91506	100735
2.83333	6884529	11590956	11271471	3592126	2259881	4138878	2590374	3137085	1138732	913441	1095340	1483449	123687	169267	120606	39880	92831	102738
3	6569500	11026855	10589784	3479382	2179940	3982403	2462312	3047550	1112925	915852	1017617	1389953	120446	174077	112840	37206	84214	101013
3.16667	6336735	10305259	10037769	3298328	2021278	3741665	2380844	2917371	1049017	851996	969429	1294399	107802	150560	105085	37508	85739	96929
3.33333	6114397	9906453	9566441	3113114	1916806	3611479	2185213	2822468	1001136	822675	956117	1282622	116340	150968	106513	33937	80595	95436
3.5	5914279	9261343	9242948	3037439	1831640	3412707	2116866	2739457	1002838	763836	887229	1227397	108760	148806	105640	31983	81232	89527
3.66667	5694514	9095197	8982585	2851806	1737508	3300948	2034878	2646515	922948	749841	862528	1209242	104866	145761	94304	34534	79664	82350
3.83333	5528742	8597213	8697137	2813677	1692447	3260034	1913962	2562421	884934	724667	794171	1206023	104180	137628	97014	34616	70911	93292
4	5317816	8313836	8473975	2641301	1604443	3010350	1899350	2511417	868167	710153	803296	1199206	95571	136568	94569	35477	69753	82579
4.16667	5065693	7929441	8244357	2607879	1567978	2828335	1805914	2417497	826440	655484	745012	1116676	93073	117539	91379	36320	76921	80314
4.33333	4997008	7544834	7900018	2538938	1470729	2740767	1700568	2368875	770002	664294	716920	1053463	93325	125208	90371	34335	67071	77882
4.5	4794768	7254141	7617700	2462563	1447762	2669956	1653269	2280212	773058	661961	699314	1016123	82081	122026	91093	31532	71102	84280
4.66667	4710608	7053841	7264281	2339917	1392103	2577223	1615105	2211742	762473	637818	670072	1004619	87874	121682	87664	35130	65788	75262
4.83333	4615588	6869851	7088311	2235722	1361123	2507062	1570872	2171676	711734	588615	639173	969920	83072	109597	84391	32852	72182	79997
5	4464234	6655429	6931536	2165607	1313760	2363105	1529634	2097704	707353	591262	587399	950007	82964	106200	87423	31154	69530	75450
5.16667	4364291	6367079	6639551	2153436	1265009	2352715	1445539	2017903	701790	559016	600063	889626	74223	112350	81823	31388	65808	66751
5.33333	4186150	6228748	6387207	2050094	1219446	2170607	1442126	1936704	676832	573698	591071	876705	82101	103692	80036	32405	63651	69959
5.5	4119234	6013760	6257761	2025197	1183875	2153149	1406486	1904772	629916	583677	569715	809098	76257	103733	76543	30985	63920	72824
5.66667	4076941	5876890	6075552	1969286	1169758	2157718	1371173	1861222	622587	521883	539909	809269	74610	103500	75707	33011	66726	73963
5.83333	3890493	5717006	5952911	1878297	1132422	2103709	1302806	1821193	594646	515263	550655	769108	72590	98328	78237	31830	59622	68892
6	3791689	5515993	5718685	1834904	1091522	2045516	1281532	1765897	574374	511977	517624	760119	72478	100148	77489	30908	63701	69216
6.16667	3678052	5397747	5528861	1771406	1075419	2002310	1251854	1721274	561929	487172	491806	752474	70070	93395	71265	32231	64909	66528
6.33333	3672335	5195520	5515195	1717205	1053463	1890782	1193995	1661357	553310	472114	475396	732049	74539	87776	74829	30481	54627	66041
6.5	3555414	5117057	5292088	1681405	1270750	1818878	1181167	1638843	531787	464714	483107	687125	69586	85674	73281	33324	53990	62891
6.66667	3538504	4960237	5125023	1652585	1239412	1803400	1136845	1613115	527171	458105	471843	685023	67782	86208	63798	30494	56325	65353
6.83333	3459117	4810479	5077173	1616888	1176136	1752390	1115049	1561614	495663	447135	447223	656395	62295	93124	69397	30117	59619	65328
7	3327998	4661065	4900589	1547320	1020866	1700586	1077615	1521646	487472	446954	421919	653832	65822	81700	65446	28834	53342	62918
7.16667	3261311	4597595	4776356	1525659	972609	1641838	1041333	1457002	486621	420533	424139	634188	59854	82282	69266	29127	55589	57411
7.33333	3175898	4473831	4589730	1454957	1007664	1622141	994062	1457301	461431	415976	400514	620562	64771	85375	62985	30451	51042	62236
7.5	3104070	4331028	4516917	1445437	1000515	1607856	1022989	1418558	464814	402940	403973	616053	61671	76209	58331	29232	53836	64423
7.66667	3030260	4185385	4381222	1451053	899149	1490232	970825	1393121	450644	398808	389730	590806	64520	82023	70028	29079	53905	59654
7.83333	2983076	4121154	4296461	1381025	875581	1454622	967507	1353117	430531	380626	377411	557470	58535	83687	66599	29254	50542	56804
8	2923002	4013179	4155491	1330135	863166	1460469	951265	1305501	428047	370979	372421	562056	61554	76581	60383	30613	54344	60844
8.16667	2862301	3885186	4073029	1321060	826388	1388414	890745	1309982	402772	373671	349367	563179	59736	75207	60400	30711	53144	59302
8.33333	2824799	3767463	3981508	1318965	870734	1354374	871973	1238301	396479	363369	349875	552855	55617	77708	59506	32395	47749	54680
8.5	2780796	3666909	3835279	1275376	785514	1316993	835367	1253000	389684	346855	329934	534144	51134	70483	61401	28476	52182	55787
8.66667	2661007	3585880	3752247	1258019	795800	1318332	806888	1208610	374888	341957	323650	514823	54667	77245	57811	26930	49940	57228
8.83333	2638320	3480694	3662376	1218403	838811	1285392	841321	1193088	378400	341429	304924	485501	58978	70218	53674	29121	48224	55577
9	2614131	3350107	3555326	1212482	725985	1254743	783634	1146536	361615	339295	301128	514574	53487	68065	58773	29584	51155	58261
9.16667	2575914	3264404	3507162	1131681	720770	1225853	756297	1114039	340452	315304	309935	494993	48148	68573	61176	28462	49687	51487
9.33333	2543642	3207423	3437508	1134400	717748	1191469	744546	1065300	345967	318542	296934	471691	51283	70393	52542	28862	49986	57787
9.5	2476545	3127244	3313435	1123010	686297	1174017	729551	1055508	338681	313817	280703	468343	53301	69841	56717	29819	48653	57047
9.66667	2437778	3036120	3251030	1137679	657938	1146703	719637	1027341	323027	316409	272318	458554	51992	69637	55738	28401	45843	52194
9.83333	2368767	2962654	3232220	1076207	631770	1136557	692711	1032669	327364	292378	280763	441812	49357	70844	54950	29820	45391	51379
10	2325917	2844574	3079964	1036230	643985	1101372	652016	999157	316838	282305	258973	431796	51559	65102	52727	26421	44341	49737
10.1667	2274653	2819350	3056133	1022794	597424	1060344	634848	1000411	297601	286061	255359	408378	48950	66273	55737	29766	49441	52519
10.3333	2245544	2716222	3005459	1023531	574052	1027629	546323	942270	304684	276664	256218	435444	49402	66015	57834	32082	47563	56044
10.5	2218435	2652264	2962164	1013313	594793	1014029	574885	929765	290769	275728	255845	394089	50593	68684	53051	29633	41671	54328
10.6667	2176253	2589637	2831575	962888	551087	1012577	478911	915438	280878	272068	235908	408828	48495	63318	52717	27506	41880	50334
10.8333	2141242	2540841	2797016	965217	569673	968685	487420	897423	283841	261211	222440	399658	52861	63396	50802	27017	45037	49059
11	2118083	2513548	2719041	937935	524425	953021	461315	868251	287528	262191	230680	392407	49153	64165	52625	29238	45990	53107
11.1667	2006107	2419364	2714738	903088	518687	947566	480813	855797	266925	254916	220831	394009	49206	62802	52590	30518	47038	45198
11.3333	2023246	2393729	2641743	884728	560106	929233	480598	827451	270385	257338	222756	382126	48216	60577	48723	30479	45608	53960
11.5	1980097	2318510	2582350	877226	514649	911775	455137	790696	262898	238943	218573	378980	48839	59662	50713	28357	45742	49234
11.6667	1963326	2276971	2499606	850818	507000	901848	443557	782072	258585	246581	211351	378919	48578	61048	53119	27602	48406	49681
11.8333	1915253	2263850	2482852	815463	486889	878139	486894	767881	256451	238778	209210	355225	43816	59554	52825	26655	48082	50512
12	1873015	2194435	2366900	827835	494405	862037	443480	761156	239815	238641	199891	360879	44163	60294	46154	29544	46752	45318
12.1667	1816371	2159630	2376814	812146	467676	862463	457619	730576	245562	235803	199823	341651	47959	61146	49477	27453	38395	51927
12.3333	1766269	2126550	2302345	758498	479282	827950	427157	741405	231067	225445	190769	355465	41566	59630	45714	26783	43358	47905
12.5	1660210	2063032	2272377	751529	502250	818351	403699	694228	229690	227913	183790	341936	42057	59791	49780	27295	41815	46047
12.6667	1512183	2041239	2243716	746845	448869	794169	410407	707634	231098	215462	206753	330177	43979	62138	48347	29333	40954	45617
12.8333	1358357	1988746	2188510	740084	478397	792352	403760	679337	216064	217676	183672	345707	41128	59540	46261	29504	41637	51358
13	1368355	1958320	2150930	709932	429321	766299	415266	681820	215562	213983	181906	326869	41833	58097	45288	26637	47112	47124
13.1667	1395509	1944757	2090966	709733	492941	765310	391927	667274	206998	210802	179452	317406	39568	55211	49017	31875	44091	42962
13.3333	1570179	1856783	2057950	667742	450278	744292	400021	670560	196498	210041	181899	342308	40310	60049	48634	28754	49766	45699
13.5	1283612	1841487	2051941	649309	504873	726970	364889	623033	202041	208221	174925	321043	42266	53567	48130	28654	44858	46670
13.6667	1313799	1820546	1990611	641788	423632	733494	381234	631523	200882	207912	166752	316051	45123	51323	48215	28721	43167	44481
13.8333	1128524	1770259	1940667	633387	442665	678278	361029	606896	195496	193137	157183	316679	38309	54106	44589	28823	39655	40930
14	1065840	1706920	1925594	616068	455515	684063	331552	583244	188800	194464	158161	296547	47461	55232	50258	26961	37637	43878
14.1667	1185217	1715777	1877604	607835	412734	701781	329771	589384	202610	194877	152462	301923	45366	51182	45737	27444	44018	44786
14.3333	1272987	1707884	1814497	600799	429777	667703	311305	568218	184734	180663	156239	294044	42903	53166	44464	26575	40735	43634
14.5	1141748	1666621	1810145	580747	395928	667760	322458	550845	184979	181039	153521	308437	42151	52526	41477	27591	44928	40829
14.6667	1181116	1639201	1751534	576624	409506	657368	350007	552311	180053	178598	143477	299013	39869	56888	42029	28999	41832	44146
14.8333	1247717	1607323	1741755	544259	375584	649177	329348	544799	177967	167728	150484	289799	41450	54993	44156	28194	39523	43914
15	1237737	1576721	1739021	557166	385469	636326	307418	530914	171321	174187	148715	275634	40700	53098	43353	26612	46014	47443
15.1667	1194713	1532387	1674528	524024	348810	621797	312975	524788	165969	180465	136846	273887	40595	55106	44780	28443	40749	41292
15.3333	1094755	1510493	1645812	535979	358840	623881	298346	634220	156623	176559	139563	274442	39124	49453	44524	27073	43617	43880
15.5	1075307	1495534	1583178	529997	347232	595782	290442	524388	157909	174531	142070	273608	40384	53162	43165	26115	42381	40432
15.6667	1129032	1432184	1592752	533550	345448	601601	310045	508816	151217	167366	138026	254076	42746	55985	39222	28288	41066	39204
15.8333	1125793	1451642	1569088	497911	335482	590260	315013	486884	152077	163432	135081	268173	40250	51773	41561	31700	42111	41633
16	1047473	1401786	1538255	496537	323751	587933	288801	493896	141398	153976	128458	262084	38020	47445	42273	26766	42828	44911
16.1667	1031829	1392438	1507464	492375	312185	576179	317473	477411	149432	163368	133173	249794	39642	49013	42965	27677	39012	43256
16.3333	1169322	1363865	1488575	478822	356292	566066	295626	468353	151213	157683	128080	252242	45141	51245	43867	26816	41099	43854
16.5	1059244	1359985	1469452	463224	323705	544415	305447	469018	143697	154978	131227	245967	38736	48704	42597	28934	38844	42481
16.6667	1024041	1302046	1474408	467076	310844	534405	310190	455366	139288	148975	125116	255753	40207	48675	44844	26641	36723	39828
16.8333	991144	1294989	1409592	455903	332548	531216	295164	441874	140212	153131	117958	255481	35423	51809	45622	28137	43122	47660
17	925321	1292994	1410403	443120	308105	535300	299780	443785	138825	148223	122819	248192	37735	46630	41684	30882	39539	42006
17.1667	977445	1287136	1364303	445092	283152	508278	282749	439205	139100	148583	115979	239727	39573	45861	40952	27066	37623	40238
17.3333	901876	1245555	1351131	431900	280731	496387	265090	425936	138267	142658	123368	224225	41626	45325	44007	27566	41712	40242
17.5	1045496	1223836	1300719	426025	284292	483509	276367	419893	123531	144075	110167	243454	40119	48756	41532	25832	41481	38476
17.6667	1046407	1214899	1297369	409845	285876	488831	285275	420672	129104	144230	116176	228468	35214	46765	40325	30569	38669	42500
17.8333	965201	1210360	1295570	402210	278274	480015	262928	411353	119877	145428	111917	232139	38810	46635	40282	28703	36575	39674
18	892444	1164875	1287018	401575	280076	450714	266804	400441	121093	141633	109714	223689	39369	45476	43795	25945	42809	44313
18.1667	843466	1183674	1242396	394086	261566	468010	267911	408473	119674	137699	105593	227762	36020	46905	40685	25380	40142	42795
18.3333	814272	1158861	1227492	390392	260129	464425	271411	383544	123854	130474	101842	228875	37997	47596	38416	27419	41099	40223
18.5	747990	1118424	1194719	399274	253004	455762	252172	373210	115255	132030	107667	221251	36951	43740	41452	29417	36106	38637
18.6667	780882	1083926	1180493	387152	262748	434947	252817	378866	111801	134246	102338	208299	34596	45283	38961	27001	35939	42483
18.8333	718820	1073724	1164637	371143	250859	435538	248995	378007	117515	131019	103260	212090	34615	46486	42723	25134	40762	41820
19	727170	1087120	1121673	386073	245802	438386	245076	378904	111885	126764	106406	214007	33728	48483	40878	27057	35118	38838
19.1667	751785	1061310	1121389	373868	231071	429728	247172	355159	102205	135609	98377	210154	36865	44221	38556	26565	40814	41271
19.3333	724225	1037214	1123241	347800	236500	428019	235618	361232	112737	122706	103468	197670	34169	46325	44451	26465	38832	40764
19.5	949333	1017422	1110645	349253	227873	416409	243356	356090	102704	126994	100836	202062	38079	47528	40007	26788	37684	42094
19.6667	877613	1038529	1100932	338445	229105	407124	236260	358795	104260	127501	105529	195427	38603	47472	38366	27041	36411	39927
19.8333	816039	997297	1067235	337507	229204	398860	236731	334804	102591	115728	93538	196092	37668	49945	40438	27925	40638	37802
20	894073	986666	1072511	331982	221996	392913	220789	336977	103854	120767	94416	192458	36294	45620	43424	27126	35208	39713
20.1667	841976	963970	1054391	324133	222179	395644	217231	337858	107622	118841	103226	200839	34494	46902	36800	28111	33811	40940
20.3333	843506	967887	1019618	319195	213151	373542	216095	325347	97350	120096	86341	187428	33285	48249	36882	24620	35418	39578
20.5	768422	947196	1011801	322822	209382	382880	215881	325184	88019	116412	91046	186115	32014	42568	40714	28258	42365	37988
20.6667	793022	921795	988864	313211	210092	363121	216142	327042	97555	117538	97092	185163	36194	45598	41931	28677	40228	35966
20.8333	682472	903389	1001297	316461	203628	370829	205175	328501	96906	109506	85315	175044	32531	45762	39333	28012	38699	37970
21	782140	917849	969205	296285	204236	365339	193968	324168	90733	108983	85419	188088	34884	41726	37709	26506	39584	40702
21.1667	767845	895226	971051	294399	195141	357955	187129	304210	91691	99443	86417	175276	35509	43791	36974	26002	36462	41349
21.3333	744389	881914	931226	289060	200087	336608	189200	296485	87514	107447	91779	172346	34459	43160	37801	25766	37006	39957
21.5	744982	862491	911813	296815	193967	347286	197653	295251	87219	98623	86108	174969	35577	41237	41343	27240	39132	39761
21.6667	748696	866221	926071	281537	187015	332763	192531	296531	89952	99212	92715	166746	37102	42391	38774	26890	36633	40480
21.8333	798213	872939	925049	277613	182431	336136	185592	290146	82132	102013	87079	165450	33710	43982	37580	27660	33996	36359
22	771467	826187	897771	277380	186794	324685	186300	287634	85654	104094	83018	160996	31564	41599	38377	28679	36620	34962
22.1667	801843	841925	880335	268310	187251	313316	190250	283191	83701	100191	80171	150329	31406	41822	35039	27002	36609	37951
22.3333	785667	810281	864245	259828	173600	317587	171542	282072	78227	100666	85025	154768	35859	42943	42321	28102	39432	37824
22.5	791259	813083	868055	268876	176650	318975	188881	272402	78358	99232	84450	153971	31931	39606	39599	27850	34788	38485
22.6667	754326	804295	830244	254166	186263	322006	185045	267623	73833	89377	78496	143630	33745	44853	38100	27458	34755	38138
22.8333	746749	802566	821584	249807	166913	317594	171658	279838	73559	88165	81533	140350	38009	38719	41604	26017	35560	39477
23	721040	784527	844234	257308	165178	315103	158058	284258	78312	84035	81045	155467	32760	44108	38171	28676	36328	36842
23.1667	654264	779883	832817	254243	154285	314375	165206	258682	67774	82021	76995	138854	36143	41945	38883	26374	41473	36709
23.3333	694888	773419	821698	245888	173510	299523	158068	265250	69448	89337	73652	137599	31639	41566	36954	28706	36247	36341
23.5	700562	749141	787029	252237	149107	289922	161614	256078	69811	81336	71988	133291	35255	41179	38433	26061	36904	38332
23.6667	716000	745757	785378	244309	148491	288895	159473	260223	63580	88423	74754	134071	35815	43352	37022	25611	38041	36724
23.8333	674106	741557	758966	235251	146989	291062	154886	255297	65156	91649	73870	132725	32614	39312	38612	25602	36711	40750
24	675771	733234	779643	240928	148992	285795	157784	240540	62412	85795	66737	125793	31018	39543	37134	27673	35276	36459
24.1667	668455	726705	771576	223614	134312	292754	152617	239615	67772	84416	71584	126450	35264	37243	37875	24905	37987	40000
24.3333	604788	711367	739209	219933	139569	276977	153587	246510	57850	81283	71932	119569	32334	42186	40465	26857	34111	37107
24.5	601235	725075	737476	221168	139652	278021	140150	238053	62125	83716	65499	123222	31679	37442	37067	27235	34203	39815
24.6667	635038	714436	711232	220975	134875	270676	143667	238277	60947	83352	73808	120236	33259	38385	40210	29469	38913	36102
24.8333	669245	705994	679413	224572	128721	277388	144300	239536	56430	75099	69550	123797	33885	41399	37049	28179	38733	36073
25	526513	681665	696625	212549	128510	272017	145563	233075	57941	80238	61242	114611	35194	38873	35684	28514	35202	34344
25.1667	588960	690888	683248	212698	127774	273473	137184	229656	59444	76076	67592	120358	33514	40305	30418	27974	40909	38196
25.3333	591354	689061	700567	195890	124365	268683	130130	228980	59846	72514	71880	112016	35145	37031	35632	28040	38046	37390
25.5	524752	671706	679530	201852	120576	273156	125236	219600	59990	76105	70397	116003	33609	41678	39723	24896	34393	34097
25.6667	598248	649751	684061	201358	118150	249295	130747	224570	55350	74260	68232	115057	32884	40498	37505	26807	39171	36777
25.8333	609528	647562	692320	192331	119186	249929	131399	232054	51479	67385	66969	112688	30351	40759	33874	25999	37515	38032
26	541156	652481	660632	188706	119241	243331	130746	215839	54066	74656	67928	116571	33079	38290	40579	25799	39842	35527
26.1667	583578	641168	662826	182521	118208	255180	126977	212508	51642	65873	64028	105965	31405	40023	38766	26281	36528	34083
26.3333	535329	639172	648329	187113	116207	245645	131269	215041	50605	67344	63503	107204	29790	40917	35480	27383	34487	35882
26.5	518597	630818	653750	184739	114285	250689	129442	206939	49180	63859	65459	105117	32009	39201	37343	31234	36613	34354
26.6667	554771	620051	634528	167707	115099	247876	125132	215707	45491	66522	66225	101378	31984	42672	35771	25317	34111	34649
26.8333	517625	615635	623392	179762	107118	247552	119747	205413	47640	66950	60082	96613	32618	38563	35322	27239	34736	36969
27	606340	606710	649610	167056	103550	237459	110185	204357	50099	64847	65051	99643	35755	42258	35325	27079	32362	37565
27.1667	597432	594575	624373	156379	107475	229666	117778	204923	46241	67651	64260	96516	29707	37322	35688	24850	37896	41786
27.3333	580437	595663	602172	158760	100660	222971	112577	197877	48405	63629	59838	95382	32240	37678	38565	27247	34105	36003
27.5	530399	581029	616738	162084	95311	217480	111825	190739	45753	65420	59233	98911	33594	40913	38032	29433	39074	38461
27.6667	551948	563277	596264	156439	93777	212810	118199	199566	48349	62155	64002	95050	33257	36697	38383	27956	34523	34146
27.8333	568192	571628	596642	150876	94008	223713	113360	193438	45458	62670	63422	94448	32371	41538	37568	26376	38092	40213
28	560356	573497	611824	160306	94392	215875	109066	180927	45556	58080	61252	91675	34015	36622	37185	26768	34260	32189
28.1667	554510	560910	593869	150134	93623	213163	113292	195498	47486	56195	59115	90114	32469	40998	38939	24938	32481	38376
28.3333	554078	547638	575099	152937	89274	199490	104775	190094	49459	57266	59722	92922	31626	40404	38165	26887	34657	36619
28.5	516800	554568	580588	155585	93160	196820	106447	195389	47018	53882	60719	89069	31681	39999	35583	26503	36886	36387
28.6667	524378	551316	582961	140125	86564	209278	103817	180193	48096	53931	62533	94630	31850	42014	34799	25535	39381	35086
28.8333	530484	537295	578150	146904	84880	196800	99983	176045	47049	59527	58429	85009	29970	37501	35869	26513	33622	35808
29	508917	529544	592680	136290	81665	199391	97366	187259	47963	51490	55862	89604	31446	37477	35362	26271	31658	35896
29.1667	497874	530829	573401	134052	82773	206928	96570	182109	49052	55226	57645	83981	30671	40344	38417	27115	33235	36755
29.3333	465342	532801	552457	133999	81086	195163	99002	181177	48083	52687	58667	77332	32520	36482	39521	26467	35808	35234
29.5	465714	515815	583451	137595	78635	195668	95502	169922	43363	56118	53403	82371	35305	39147	36437	25762	35269	35805
29.6667	475564	521508	550976	125523	86874	193029	101611	170804	45181	54812	52982	83095	31433	36772	34832	27184	36165	33051
29.8333	455461	491551	553593	127546	86979	186739	98363	168228	48201	55543	58967	79605	31811	38785	36021	28437	35259	34497
30	469293	520339	532926	119743	77893	184335	99090	166463	44597	49028	56455	80437	33041	36018	34486	26130	38418	32402
30.1667	457526	517884	535453	112359	78423	186051	92555	174195	46048	47920	51042	79321	33861	38429	34425	28173	32057	35170
30.3333	459511	485738	527745	121299	79012	188585	93551	164204	42724	47984	52675	79006	29337	37174	35183	28446	39110	35900
30.5	403295	497057	523671	120938	76410	180940	91862	167159	43036	48370	52975	75905	31468	36377	34842	27944	33648	34899
30.6667	438491	495325	525776	120970	70711	182669	93684	175770	42904	47889	52297	72966	33274	38999	35505	26488	37271	34451
30.8333	434477	482822	524672	111679	74651	181903	83250	156607	41614	49207	52335	80739	31604	37089	33417	27255	35491	35776
31	400461	484017	525096	114826	73646	183103	89279	151809	39188	45130	50765	71750	33330	36550	36842	27067	34877	36333
31.1667	396918	469895	485626	111521	70602	178478	84392	159545	43864	47453	54836	75352	31934	37593	33985	28038	31813	34707
31.3333	403272	474099	498524	117400	73888	184013	85067	157734	43824	47215	47623	73345	29910	37231	35864	25828	35149	31457
31.5	468889	467612	488329	109849	73760	186535	89018	158910	40361	46530	53051	70251	30437	42251	37666	26422	33940	34339
31.6667	467726	475404	490594	101319	66258	170619	81162	146830	41990	47308	51580	73523	30730	40451	35410	24667	35340	34669
31.8333	470993	465267	475492	110747	70421	168890	80821	139141	42028	46447	50660	67282	29479	35987	32995	26241	34547	33241
32	450283	463771	479696	104798	69274	175134	78158	149299	39181	46787	50380	68385	31335	39033	34477	25391	33100	33738
32.1667	447053	451815	460061	102222	70743	179529	80218	151714	36133	45765	47547	67105	31067	37396	32596	26527	34449	31111
32.3333	462052	443425	452341	103135	62392	166055	76511	139332	37418	42725	46580	66792	30592	38671	34120	27160	32737	32304
32.5	452544	441378	438833	101061	63351	163510	77513	151298	36577	42941	49837	65036	28482	36549	35689	24948	33243	32650
32.6667	433693	446032	445849	107911	65611	163111	74022	139598	34985	43161	49791	66607	31436	38298	37131	25248	32472	32796
32.8333	435605	425397	430784	101068	62275	158167	75408	138808	37239	39267	50687	67262	32862	38513	32570	28377	37556	33852
33	428290	429456	423746	103781	62652	165916	70277	131097	37567	44363	48819	65277	31719	35269	35090	24588	33653	31408
33.1667	423935	435018	402774	96708	62481	159415	73078	139928	37962	43642	47743	61242	31345	38469	33725	27023	33949	32749
33.3333	429115	437191	381987	99292	67285	158107	69481	129471	39075	46802	50579	59528	28301	37664	33173	27180	34494	34379
33.5	423947	410135	385275	93901	64562	155179	64987	131246	36747	45318	51755	64105	28416	37996	34214	27419	31610	35076
33.6667	411991	425930	374715	92239	61210	150053	71831	134175	39394	40696	46495	61993	33834	37012	33363	24507	36929	34262
33.8333	421803	407384	356749	90453	64738	160328	72021	128405	36639	43054	44565	59104	30179	37225	31607	25447	30079	36103
34	408491	407047	359338	91443	60161	170234	69327	118904	35672	41342	47378	62834	32622	38820	35142	29035	35290	33295
34.1667	363501	412035	334382	92277	66599	149792	67485	123983	39015	42159	50744	58399	30016	35681	34270	25907	28284	33921
34.3333	377601	410033	340503	93756	60299	146374	70339	121781	35791	38209	44145	58858	30625	35507	33699	27808	35911	35138
34.5	381748	405542	337121	86793	62158	149342	67571	122269	39754	40032	47074	60338	32978	35945	31571	27087	36610	31485
34.6667	392550	392885	316838	86435	63334	152804	66747	119401	36797	39638	43676	55711	31019	45285	35515	26886	34526	32120
34.8333	373153	390784	311681	90441	60751	146319	63250	115683	36655	36834	46994	60521	32270	36334	31227	25605	32974	32997
35	372619	403967	306269	88582	58599	140951	69321	110219	37360	40049	46407	52784	30933	38098	33843	29536	34922	36166
35.1667	370680	389266	308536	88443	60258	143765	69053	115789	37204	39383	42067	57503	30817	39470	31198	28194	35778	37181
35.3333	340796	390197	302026	86987	57778	146940	68782	112463	36360	39175	45445	56280	30161	39594	35851	29056	34624	32508
35.5	373438	371281	291826	81729	56897	144636	63007	112869	37539	38409	48581	51570	29062	34456	34036	28712	36505	30597
35.6667	377695	380901	284965	85617	61299	142213	62035	112222	40574	40290	46424	52676	31436	39089	31869	28646	30769	34042
35.8333	378163	366297	284309	84434	59364	143946	64603	106038	35571	35790	44464	50002	32017	34524	34589	29093	32627	34769
36	385014	375436	279680	79067	57843	134925	65064	109910	39166	41701	41951	55239	31603	34431	33344	26896	33587	35975
36.1667	367999	370143	274155	85593	56815	129403	64496	108445	37713	37423	43871	50041	30577	35180	32217	28040	33205	33559
36.3333	356080	362363	266270	88116	59555	141331	62386	111404	35657	39823	45109	50755	31551	34967	33629	28782	34045	32228
36.5	344066	364572	265467	82723	59070	130934	62698	109222	35872	37853	45988	51876	28276	35888	34593	28439	34119	37980
36.6667	309890	364669	258943	80413	57163	146768	59935	106541	37623	39632	43739	48168	32585	37025	32775	24634	32119	31971
36.8333	326899	350056	251160	87608	53653	131795	59719	105389	35724	38365	42484	48532	31364	37423	33691	25045	30981	34166
37	357408	351869	250029	74812	57836	131624	59259	108464	38731	35268	39345	49737	30384	33061	32630	25218	30966	34407
37.1667	327416	347517	250310	78370	53224	133488	57289	104997	36281	36631	42364	51947	29286	39246	33300	25117	33947	34548
37.3333	340997	347459	222071	80012	55353	122300	55332	101801	37371	37440	42476	48801	29856	39222	32242	24613	33027	34538
37.5	335801	345301	237804	76443	59857	131449	53945	112062	35202	36600	40847	50675	28992	39378	32225	26124	33624	35330
37.6667	334288	342855	222173	75470	50815	128241	55787	105562	38353	36797	44760	48580	33945	34615	33526	26473	30880	33846
37.8333	289927	347917	233092	75215	55447	126500	58216	101950	39239	33299	38983	47112	30998	37512	32035	24939	31205	35005
38	347156	331692	236856	70648	50741	123854	62345	98422	36256	35611	41390	52761	30388	34687	33912	27341	32393	31633
38.1667	306351	345945	235266	74662	53763	126043	55719	96304	36291	37789	37978	47598	28406	37444	30924	23568	32112	33642
38.3333	305268	337541	230753	76408	51264	131142	54933	99315	34302	37074	43891	50547	29757	34598	34314	27730	32292	35538
38.5	335675	334951	229393	80680	48940	122613	54847	92076	34927	35592	42017	50255	32824	35179	33103	26015	33103	34097
38.6667	322562	345376	218120	79466	51156	115430	52822	101520	32300	34892	40922	46908	29992	37836	33984	28049	34470	35218
38.8333	305649	315935	213961	71249	49912	119857	53094	91642	34810	38629	41850	45091	32931	35553	34270	24872	30852	34365
39	314663	328449	228070	74546	52456	114281	55552	95890	32592	33991	37191	50665	31282	34862	35503	26950	32289	31738
39.1667	302902	320104	210527	71915	52348	123288	53521	92841	35479	33514	41587	49379	28926	37664	32965	29532	30299	34332
39.3333	285905	322359	227945	76620	55304	115882	59102	88315	33079	36946	44093	48103	30250	35566	29660	25949	32400	33030
39.5	302065	319088	217505	71027	55401	119788	54825	90310	34919	36802	42159	45069	30644	36579	29942	25948	34065	34035
39.6667	276289	324065	206424	75155	55956	116375	49767	93246	37132	35052	40399	42595	29568	36587	32862	26585	36708	31600
39.8333	291114	319249	208114	74547	54599	110769	50354	94260	33855	35872	41341	42903	32271	31835	35036	28195	38657	33241
40	298180	321005	208771	74743	55031	114586	57379	94187	30619	37127	39796	44879	32404	37012	33263	26740	33830	31916
40.1667	304202	308697	214164	74634	54158	118348	49044	89693	31948	35286	34991	45108	29860	38011	32047	25972	33175	34012
40.3333	278388	306007	201806	73637	52921	105239	52350	93027	36061	37306	39898	46180	28677	38181	35963	27562	34177	31626
40.5	286692	312395	203528	77129	56800	111579	53620	94227	30542	36068	41968	43502	27184	36568	32373	27412	32563	38826
40.6667	281315	313833	197262	75125	56532	112935	52768	95160	31768	33639	40311	47872	31392	37700	31582	26724	32328	36868
40.8333	278624	310801	194094	74688	61489	115069	52417	85965	30463	33704	42274	42274	30888	36032	32613	27282	32837	30429
41	269682	305179	193446	77225	60886	106318	53741	94436	32781	34997	42122	42950	30622	35491	32207	27143	34772	30226
41.1667	279320	312929	201691	72714	61171	101965	50576	84545	34322	39743	39740	44371	29927	33157	33499	24486	34312	32857
41.3333	272526	303303	197199	75780	57309	108715	49555	82620	31880	34900	38199	41841	33556	34882	33029	27096	34916	29777
41.5	260779	304418	191773	74689	67867	97724	50164	81465	34261	33983	39105	41237	31223	40400	35202	25552	31601	29215
41.6667	259491	298201	189902	74911	62571	104460	50875	77705	34932	32453	39631	42935	30566	33274	34156	23484	31415	32024
41.8333	251868	295943	184961	76210	62945	107681	49324	81120	31883	34551	37939	42435	28413	38999	30863	26087	34418	29885
42	269510	293057	187579	75618	66147	104559	46104	77573	33563	36342	40068	42917	29691	36072	29893	24775	33862	31107
42.1667	238685	293353	196062	76141	69460	100064	50565	73630	35544	34158	42680	43699	30768	33860	34461	30034	34752	31883
42.3333	259818	285383	193075	78027	68602	101340	46933	77638	36125	33196	35768	42311	28324	34693	32284	26399	31817	30698
42.5	262372	277659	190580	73724	64687	92670	51442	72168	35034	35287	41193	41455	29158	36507	33206	25419	33384	37150
42.6667	262525	303601	181705	73103	59718	95907	42806	78261	33112	32761	37402	41471	30146	31861	31311	25552	31977	32816
42.8333	251580	306254	179253	70448	63739	98445	50758	75093	33450	36210	37255	39899	30638	35940	33670	26819	32633	30021
43	230352	285899	175304	69743	58033	97223	46758	75776	33667	32837	38344	42046	28206	35461	31030	26865	35604	33748
43.1667	256591	289651	178180	73852	58997	96314	50611	72398	34400	34814	38296	39985	30228	35459	28468	28011	32720	32117
43.3333	236821	278851	177199	67839	59680	101790	49132	76811	34401	32207	39003	38611	28448	34661	32188	25637	32047	33108
43.5	254328	296505	172496	66763	59143	92345	47968	77300	32615	34192	35728	42602	28802	33363	32769	26854	33562	33077
43.6667	219934	271876	173744	70922	60989	98583	49530	78274	37524	35447	36510	39446	28334	36139	31677	26916	35016	32641
43.8333	253465	274298	165953	71011	61366	89118	48436	77518	34638	35261	40466	37429	30345	35732	31530	26608	32886	31801
44	207470	255115	175832	70912	60235	96919	47609	77498	31150	31906	34552	37979	28956	39481	29385	26171	29415	30953
44.1667	225108	247677	169945	74357	59777	95020	50727	75352	33233	30995	36911	42905	29780	37724	33390	27232	34095	31734
44.3333	228487	238579	166751	65108	61524	88564	47116	79527	32038	31657	40509	39479	28740	34829	33182	27669	29227	33532
44.5	229192	243937	168573	66278	58765	90927	49475	78554	32738	33175	33058	34997	30047	33720	31584	26903	33110	32752
44.6667	220533	230248	169894	67241	56050	89070	49695	79260	32425	30903	36984	39594	33350	33737	30055	25562	36076	33434
44.8333	233800	234702	157958	68514	60745	96434	48125	68532	32847	30364	34504	32967	29017	34306	36203	28080	35839	33299
45	223632	217123	164347	57155	54196	84525	47194	73971	34782	30588	36235	40881	29481	34288	32882	26470	31445	33394
45.1667	219560	218606	162121	63797	53786	87982	42807	69135	35223	32281	36275	35858	29937	32244	36116	27004	31208	30169
45.3333	213630	198526	161514	63184	53280	88284	43904	71340	33930	31230	37661	40010	28346	36223	33760	27126	30982	35394
45.5	221363	195852	156247	62368	54980	85617	40987	66631	33143	33899	37580	40168	30321	35336	32025	28457	30820	32957
45.6667	209694	195936	163960	63467	64829	85556	45028	75182	33461	33342	34472	37720	29519	37768	30758	23448	34469	33722
45.8333	220039	194578	161199	64219	51381	86501	40482	72311	33230	32965	36182	38026	29164	33921	32459	27227	31645	35459
46	210729	192496	159508	67223	62020	86394	42584	70069	32526	31158	34015	37706	33659	36577	31347	26723	34624	33479
46.1667	225103	191878	153755	63707	55296	82788	43971	68770	33947	31233	34524	36708	28969	33528	29289	30690	32567	33509
46.3333	216292	187016	150015	64739	53278	84987	45542	69330	31358	31542	33867	36095	30382	33603	31484	26894	33727	37027
46.5	201191	189743	147697	59491	51812	87447	41822	68093	31937	31647	35687	39531	31781	35575	35316	26944	33650	33736
46.6667	224575	175330	136940	64169	51388	82878	40042	69103	35243	31572	34705	35999	29220	33027	30827	26279	32288	30991
46.8333	237572	175249	144436	56403	53756	82773	41181	74711	34863	33968	35351	35804	28519	37970	31338	30535	31217	30091
47	233385	176528	138138	57039	51801	84850	44940	66149	33004	34169	34989	35364	32144	34127	31712	26064	32910	32968
47.1667	232845	179083	145507	61120	67742	84365	43856	70612	33260	32083	35052	36818	26808	34318	32378	28927	33337	34510
47.3333	236171	177790	139425	58469	60172	77228	41639	68797	29548	29368	35596	35426	27991	35729	31765	30174	32798	31375
47.5	232507	169476	137363	63523	60200	81814	42877	68791	34452	31629	37537	38526	29957	31040	33067	25920	32359	32709
47.6667	234024	176612	133868	64801	61830	74683	38493	68008	32019	31712	35618	36233	31351	34247	30500	25701	31363	34421
47.8333	218523	164581	134954	57860	55818	86102	44284	64835	33343	33900	33975	35322	27222	34893	32306	25481	32956	34579
48	212810	166601	135658	54887	56826	76979	42741	63713	29293	29649	36801	38099	29520	32406	29292	25563	31575	30876
48.1667	215467	166955	131432	63230	61761	79689	37576	65366	33297	30696	35095	34929	29691	34071	29674	25180	32535	33455
48.3333	207614	176567	133325	60601	59545	80667	41698	64974	32353	28764	34643	36953	28500	35748	33887	23976	32413	31798
48.5	211378	181154	137905	56969	50806	74684	48549	62134	29755	32144	36484	37891	29901	35410	33091	26839	32501	30598
48.6667	220211	167922	132330	54421	56143	71366	38227	61490	32758	32387	34900	36513	30546	33916	34350	26008	31092	31818
48.8333	215251	163561	117417	56097	57887	80954	44854	63941	35668	30840	35381	37808	28742	38193	30591	23657	31760	32117
49	204985	158261	126623	56032	56715	75638	38103	60965	31197	30540	34823	32971	28395	36154	31946	28495	29013	31486
49.1667	186172	168239	122570	58644	66670	74681	40143	64302	32724	31171	36735	41504	28789	36790	31857	25521	35615	34142
49.3333	209044	168233	123089	54546	51020	75469	39242	64856	33251	30698	32848	36570	26938	32282	32736	29309	32142	34104
49.5	188627	163841	122328	54026	51098	78651	37460	60674	32507	29735	34241	36106	29445	35029	34540	25895	32328	31048
49.6667	198808	162348	120039	59603	49209	69660	38255	59299	33057	31049	31988	36657	28010	31253	33962	28512	29675	32790
49.8333	189093	171469	119489	52502	51291	75288	38878	63268	29285	30368	35470	34379	30197	34969	33055	27227	32137	33370
50	183982	165055	120729	55025	50026	72588	36781	62221	35511	30426	32463	36732	30830	33748	31550	29297	31467	35203
50.1667	195223	169328	115054	58145	46019	71387	41815	65754	25166	29712	33431	35527	34042	36006	33160	26837	32376	31444
50.3333	182577	157765	118306	52490	48394	74595	42600	58067	28534	31016	31907	35298	28579	29740	34026	24605	33459	33090
50.5	181048	164882	117273	58274	49500	79883	39680	62699	29690	32181	36242	34372	29139	36650	33301	30264	33562	32695
50.6667	182738	153461	113908	54607	54069	72182	38036	60722	36512	32470	32033	33281	27676	33947	34825	28333	32640	32814
50.8333	172089	164511	115176	52514	45766	76543	46568	65419	31149	30510	35505	32934	29463	33812	32380	28745	35336	32398
51	176488	162058	109341	53695	55299	68151	37604	57536	33690	32440	32512	35063	29185	30806	30822	27298	31076	34613
51.1667	165130	160329	114243	48786	55793	65371	37441	63361	30824	34326	31999	36805	26681	33570	33058	27532	33343	30366
51.3333	203239	164884	102920	57285	55402	69468	39492	61837	30893	31501	35253	35770	27844	35526	28612	27337	33339	35052
51.5	201586	161327	111156	50768	52936	71472	37454	59255	34851	32546	39173	38179	25748	33660	31110	26566	33279	28645
51.6667	188268	155979	113357	49647	51818	68382	39279	56391	35317	32514	33989	32888	29884	36114	29664	24810	32671	34774
51.8333	196483	150822	106077	53916	53453	65243	35844	64132	33764	28770	33331	34391	29142	32684	35578	26034	34292	35342
52	195079	149597	103348	54307	52173	65830	39924	59468	28373	30729	32283	35869	26609	32979	34067	26043	30211	29697
52.1667	190953	147323	107874	55775	50760	65021	37978	59494	29400	30034	31673	32465	27636	32540	34402	25548	30855	31768
52.3333	183104	147225	107558	51179	54785	66650	36212	54601	28343	32383	32309	33087	27711	32360	28708	26368	35072	32007
52.5	186171	155564	100129	54950	49555	65885	38706	53097	32120	34097	33473	34347	31598	34834	31307	25351	34972	31608
52.6667	190490	151770	100657	53570	51724	64186	37241	54803	29958	33791	31042	36913	27494	33258	31867	25220	34856	31834
52.8333	176405	149669	105239	48306	55653	67279	36584	60999	32395	28488	32872	34109	27533	34589	32657	29547	32377	30403
53	186544	143047	99522	48027	54447	62886	38150	55999	31254	31741	32415	35110	29925	32772	35672	26279	33982	28885
53.1667	171225	138533	102509	49594	52283	62353	41437	51834	32098	30865	34756	35378	30262	34590	32395	25291	33474	31661
53.3333	169556	147976	93045	50157	54612	66348	38167	54394	30723	32466	32979	36353	28031	35079	35649	25288	35042	34598
53.5	169003	142251	97434	48392	46625	63857	33480	52500	30826	33745	33256	37154	28653	31923	35840	27952	32444	28328
53.6667	163669	141512	103133	49036	48057	59137	35271	56666	29840	29684	32557	36129	26552	33374	32203	26399	37287	29911
53.8333	167411	147148	102760	50946	51637	64884	37585	59139	29626	32210	32951	36128	28718	34359	34942	25800	32419	33747
54	166926	135584	102660	45713	50281	62737	39550	52929	31002	33991	32111	33607	28650	32765	31652	27413	35172	31017
54.1667	162233	142762	94775	46845	49573	60148	36213	54338	32093	28863	30534	30904	27551	28324	30058	27360	31871	31994
54.3333	167535	143141	90355	49398	51503	64587	35344	54278	29770	35116	33992	30621	31188	31315	31744	29510	34968	33110
54.5	160230	141635	97629	42804	48911	64362	37683	56774	27558	30884	31113	32355	27871	33860	33129	28033	29511	32899
54.6667	171241	135413	99218	49976	52377	65349	36149	52725	28799	30131	31256	36858	29003	35508	34820	26355	34081	31653
54.8333	175748	133029	101177	50628	53448	66094	37628	55701	32297	31969	33133	31072	28643	34043	33365	26851	33695	32780
55	176860	127718	93212	44740	51379	52574	38219	54213	29879	32923	30266	33450	27829	33163	28789	26420	34143	33707
55.1667	187891	132573	95124	43454	49974	59465	36857	52345	29230	32508	33601	35281	26086	34565	33712	29849	31958	34300
55.3333	178124	134214	94528	50128	49230	61341	36199	49853	30606	30246	33787	37231	28572	35389	32388	25840	29793	31275
55.5	180549	122048	100179	44825	51090	57116	33317	50798	30313	30252	31662	33500	28023	33261	34761	26085	33390	37288
55.6667	187754	133454	100040	44223	50640	60999	36515	53274	30259	33991	30571	32234	26819	36300	30337	26839	30265	31139
55.8333	191414	128818	104757	44436	49311	56438	40029	50511	27891	32634	34334	34876	27790	35991	32255	24346	34701	34387
56	194597	139372	100019	44893	47282	63035	36172	50653	29803	33287	34037	33456	25974	34796	34119	26129	32907	29549
56.1667	188483	119863	95923	45609	47293	57389	34887	50441	29833	30551	33214	32606	25578	31893	32503	25454	31014	32250
56.3333	184081	130281	97603	44070	45950	56268	35159	47670	28772	30040	34519	34346	26950	32512	30921	25318	32792	31017
56.5	181739	129356	94347	45032	47210	56065	35163	48998	28323	31038	31345	33174	28349	32855	29571	25844	35868	32642
56.6667	197052	117738	94135	45249	52951	56031	32875	51052	28828	32906	34350	29498	27671	33807	28947	37324	30007	31491
56.8333	194257	115026	96576	43587	48455	60202	37223	52155	29220	32312	29359	31256	28720	33401	32337	28430	33269	33160
57	196659	119621	93860	41349	50035	53418	36460	54258	29467	32664	30737	34061	26790	33572	31478	26932	35428	34164
57.1667	211381	113288	94483	47199	49385	60049	39926	51802	27450	29856	29905	31211	26972	35887	32962	28907	30666	34069
57.3333	207371	116423	102510	44848	50017	56343	35718	44325	28569	31009	31519	33646	28466	34158	32242	25892	28090	36135
57.5	206130	115552	97506	41987	44759	53738	34842	52830	26144	31948	32394	32376	29192	34362	31357	24948	33253	32222
57.6667	207484	112617	94393	43283	49397	53944	35384	46904	28272	33528	29579	36191	27497	35278	32363	25099	30675	32108
57.8333	184669	109955	91517	46170	46456	57140	34795	50373	32048	29694	29800	32547	27599	34871	30016	27690	32808	33494
58	222400	108903	86686	42613	46898	59460	34023	47852	28684	33992	32876	33270	26241	31968	31120	25966	33393	31679
58.1667	213379	112447	93551	42014	44739	57919	38197	52009	33473	29429	29916	32971	28299	35296	30086	27807	30702	32492
58.3333	188593	112066	91816	44972	48426	55376	37735	47011	30600	29786	28053	35639	26457	32371	31875	25868	30296	33025
58.5	195697	111979	93380	48092	45159	55541	35349	49796	29684	31719	30891	34102	27228	32530	31018	25704	35067	32935
58.6667	209473	103907	92866	45394	45247	53197	31291	48578	32457	30907	28594	32766	29329	32607	32182	25468	34149	31267
58.8333	212519	107497	94967	44554	43192	55482	35983	46395	30305	34097	29621	33487	29900	33205	30979	27115	34987	31537
59	210456	105521	94321	41355	42073	56196	36344	45091	28631	31809	30052	33344	25892	34864	32151	26068	31179	32429

## Sheet: Figure S10
Figure S10b
Wavelength (nm)	0			39 μM				Wavelength (nm)	0			39 μM
400	856	864	837	2287	2238	2297		400	355	340	347	517	428	490
405	1767	1635	1656	5255	5068	5172		405	384	408	429	771	645	796
410	3571	3456	3393	11699	11489	11966		410	544	563	619	1488	1131	1444
415	6922	6324	6410	22827	22397	22950		415	749	804	872	2689	1963	2593
420	11545	10689	10711	38911	37905	38531		420	1175	1199	1407	4539	3235	4198
425	16439	14726	14925	54301	52943	53757		425	1563	1661	1798	6410	4604	5903
430	21719	19442	19764	70651	69539	70238		430	1955	2097	2383	8532	6113	7973
435	25753	23456	23984	83946	82616	83317		435	2360	2521	2779	10475	7361	9624
440	29066	26772	27500	95308	93566	93921		440	2694	2810	3180	11934	8589	11204
445	35377	31941	33009	113421	112206	112459		445	3279	3511	3932	14894	10443	13722
450	38021	34734	35190	121465	119386	120038		450	3728	3834	4238	16500	11514	14883
455	38501	35393	35891	121679	119336	120262		455	3798	3855	4333	16726	11893	15360
460	36327	33334	34186	114282	112269	113085		460	3571	3707	4231	16084	11483	14719
465	33744	30920	31634	105311	102727	103278		465	3394	3568	4021	15510	10856	13932
470	31212	28262	28973	94838	93887	93417		470	3190	3256	3616	14213	10055	12977
475	27182	25728	25662	83270	81939	82291		475	2926	2998	3424	13027	9290	11785
480	23953	22331	22854	71458	70490	71018		480	2538	2649	3001	11432	8144	10339
485	20565	18962	19324	61201	59904	60110		485	2288	2334	2689	9927	7085	8955
490	17341	15921	16375	51192	49940	50105		490	1939	1996	2288	8582	6084	7703
495	15549	14390	14646	45612	44631	44140		495	1811	1772	2115	7760	5502	6954
500	13548	12689	12950	39533	38599	38585		500	1614	1638	1729	6699	4906	6071
505	11858	11140	11293	34579	33142	33297		505	1462	1386	1658	5870	4222	5184
510	10283	9695	9813	29241	28737	28417		510	1262	1258	1454	5048	3631	4677
515	9182	8641	8921	25876	25183	25124		515	1174	1114	1313	4724	3204	4215
520	8638	8014	8291	23777	23380	23164		520	1086	1082	1211	4309	3136	3861
525	8480	8167	8292	23572	23062	23124		525	1122	1068	1260	4318	3090	3852
530	9523	9059	9344	26263	25637	25440		530	1235	1206	1349	4768	3358	4303
535	11294	10651	10948	30101	29194	29407		535	1426	1306	1553	5476	3785	5091
540	14102	13248	13588	37243	36254	36521		540	1628	1526	1766	6618	4799	6134
545	19362	18471	18922	51504	49987	50288		545	2140	2057	2433	9212	6411	8325
550	25994	24861	25297	68680	66832	67278		550	2860	2629	3241	12303	8410	11002
555	35292	33476	34123	92081	89173	89552		555	3704	3426	4211	16156	10788	14595
560	43640	42042	42744	113813	110661	110962		560	4511	4179	5147	20241	13733	18372
565	50092	47815	48813	129558	124774	125752		565	5169	4931	5855	23096	15766	21110
570	55234	52989	54019	141059	137243	137428		570	5727	5284	6537	25167	17419	22888
575	58258	55876	57112	149055	143933	144389		575	6155	5549	6928	27170	18664	24679
580	61752	59318	60052	155962	150532	151776		580	6323	5845	7264	28171	19300	25729
585	62750	60484	61240	157010	151394	151992		585	6533	6005	7440	29106	20051	26468
590	60872	58755	60097	151036	146296	146800		590	6286	5856	7130	28208	19560	25631
595	59830	57464	58201	147932	141791	142748		595	6249	5869	7084	27879	19143	25638
600	58515	56860	57691	144183	139091	139473		600	6238	5775	6980	27768	19277	25363
605	57778	55893	57189	140490	135210	135933		605	6214	5707	6810	26933	18731	24567
610	54405	52974	53576	131671	126002	126594		610	6044	5338	6738	26078	17860	23778
615	48414	46916	47614	115672	110900	111636		615	5297	4873	5870	23049	16008	21006
620	46217	45010	45706	109568	105141	106010		620	5365	4755	5834	22760	15655	20640
625	43173	41945	42992	101850	98071	98244		625	5062	4638	5537	21388	14891	19494
630	40876	39781	40484	94673	90318	91253		630	4723	4329	5294	20451	14223	18773
635	37284	36050	36789	86061	82006	82716		635	4461	4107	4834	18576	12933	17164
640	33710	33013	33567	77390	73869	74219		640	4113	3724	4566	17439	12054	15714
645	30786	29763	30348	70059	67068	67227		645	3783	3428	4206	16184	11324	14335
650	26670	26084	26544	60184	57661	58008		650	3374	3078	3850	14068	9773	12992
655	24050	23567	24282	53907	52253	52090		655	3194	2853	3375	13062	9058	11570
660	22203	21751	22027	49080	47126	47250		660	2890	2653	3228	11750	8574	10747
665	20316	20009	20244	44620	42950	42566		665	2835	2588	2962	10959	7891	9933
670	18762	18304	18744	41015	39153	39393		670	2594	2335	2816	10285	7255	9227
675	17157	17074	17351	37419	35530	35626		675	2532	2244	2712	9238	6634	8666
680	15272	14822	15382	32494	31259	31340		680	2268	2121	2482	8206	6048	7820
685	13607	13704	13818	28997	27718	27352		685	2061	1880	2339	7764	5543	6939
690	12038	11455	11895	24632	23335	23695		690	1904	1711	2041	6483	4774	5878
695	10598	10525	10690	21651	21422	21045		695	1810	1701	1908	5669	4283	5491
700	9783	9316	9498	19507	18257	18411		700	1593	1462	1845	5423	4002	4974
Figure S10e			Figure S10f
Normalized BL intensity			Normalized BL intensity
BRIC	OCaMBI110		BRIC	OCaMBI 110
1.83603	1.46856		1.65184	1.31085
1.57578	1.46225		1.92442	1.33273
2.15888	1.54452		1.77665	1.45841
1.83191	1.59108		1.81977	1.36362
1.98447	1.41933		1.68948	1.46191
1.71398	1.53436		1.63015	1.43031
1.85971	1.18989		1.84786	1.40804
1.60737	1.34614		2.16641	1.4216
1.71957	1.24429		1.59836	1.25949
1.36669	1.67406		1.62644	1.32154
1.45201	1.56278		1.44742	1.44403
1.71548	1.5946		1.63567	1.62144
1.57193	1.43657		1.83539	1.62553
1.51938	1.46061		1.72169	1.37754
			1.81766	1.66985
			1.79679	1.57629

## Sheet: Figure S11
Figure S11b
Time (s)	2 mM													Time (s)	10 mM
-20.619	1.09788	1.03092	1.05012	1.09752	1.04285	1.03065	1.00363	1.04345	0.990354	0.995619	1.02978			-21.015	0.967847	1.03301	0.999239	0.991424	1.00374	0.960279	1.07271	1.0012	0.932586	1.02502	0.919046	0.961462	0.992264
-18.328	1.08568	0.991662	0.967845	1.04805	1.0371	0.988292	0.974435	1.0036	1.03645	1.05913	1.01841			-18.68	0.933441	0.977166	1.01058	1.12606	0.984036	0.989422	0.950809	0.971045	0.975636	0.974347	1.02803	0.950353	0.991539
-16.037	1.11716	1.00335	1.01779	1.06525	1.10135	1.00207	0.970969	1.00086	1.06204	1.01689	1.01252			-16.345	0.954798	1.03509	0.993301	1.06725	1.03134	0.989054	1.03338	0.991958	0.987195	0.914794	0.959325	0.982505	1.02221
-13.746	1.09286	0.994541	0.991902	1.03654	1.02356	0.994636	1.01845	1.05438	1.04557	1.0492	0.899786			-14.01	0.939434	1.02042	0.949353	1.01731	1.02328	1.02469	1.01134	0.946033	0.950205	0.939729	0.913826	0.928	0.958153
-11.455	1.04875	0.998488	1.05263	1.02234	1.07458	0.997297	1.01165	0.960136	1.05926	1.04462	1.0258			-11.675	0.956662	0.989427	0.968239	1.04982	0.979661	1.03635	1.00749	0.983528	1.0128	0.996924	0.926878	1.04194	0.987228
-9.164	1.08291	0.977844	1.04114	1.02745	1.01617	0.9979	0.970717	0.942718	1.04401	0.979749	1.00068			-9.34	0.933175	1.03823	0.997548	1.02844	0.958974	1.02772	0.990472	0.982039	0.996526	0.958724	1.05156	0.992148	0.955366
-6.873	1.07683	0.993355	1.02806	1.06063	1.01359	0.951643	1.01236	0.891992	1.02323	1.00821	1.00052			-7.005	0.940283	1.06215	0.982418	0.990037	1.00583	1.0141	1.04183	0.960824	0.91826	1.02681	0.948533	0.929366	0.940074
-4.582	1.0689	0.962651	1.00002	1.09184	1.01879	1.02518	0.987095	0.99317	1.04234	0.979011	0.950119			-4.67	0.936884	1.02194	1.02384	1.00127	1.00385	1.03293	0.968334	0.903968	0.941945	1.00567	1.03575	0.958326	0.96522
-2.291	1.12855	0.949422	1.04551	1.01961	0.992519	0.954341	0.983039	0.992773	1.02399	0.983176	0.99084			-2.335	0.945066	1.07628	1.01244	0.935389	1.00399	0.95788	0.990478	0.990175	0.99533	0.976429	0.927016	1.0149	0.968849
0	1.04484	0.94489	1.03702	1.03546	0.993916	0.949663	0.96897	0.986224	1.05428	1.01011	0.974626			0	0.964258	1.04498	0.9961	0.98792	1.1157	0.975821	0.996548	0.96785	1.01179	0.985127	0.986027	1.00795	0.959924
2.291	1.12689	0.975439	0.99489	0.985593	1.06576	1.01044	0.966952	0.915353	1.05793	0.972232	1.01906			2.335	0.98211	1.06195	1.00274	1.0218	1.07376	0.966154	0.982121	0.920545	0.945841	1.1088	0.949552	0.965643	1.00907
4.582	1.48676	1.53766	1.16381	1.4001	1.18167	1.09571	1.14105	0.951448	1.03317	0.992202	1.48851			4.67	1.95316	2.07049	2.02369	1.85279	1.55983	1.70998	1.19547	1.55544	2.00561	1.86401	1.90579	2.20334	1.8518
6.873	1.64273	1.69461	1.38242	1.3906	1.15186	1.07434	1.36901	0.980734	1.04703	1.05215	1.60697			7.005	1.89973	2.01037	2.04686	1.87345	1.80814	1.71467	1.45472	1.71273	2.15811	1.82018	1.96326	2.33759	1.83518
9.164	1.79676	1.78729	1.65141	1.48957	1.19533	1.17227	1.56311	1.06011	1.08658	1.05076	1.63458			9.34	1.9266	1.95869	1.98979	1.82571	1.75875	1.60151	1.77644	1.70359	2.0027	2.01795	1.96361	2.10372	1.79038
11.455	1.94026	1.88491	1.73955	1.66456	1.33143	1.24916	1.71323	1.16233	1.18509	1.15231	1.77259			11.675	1.88691	1.93669	2.01197	1.81063	1.7174	1.65854	1.89779	1.70876	2.00185	1.95426	2.00576	2.17363	1.80725
13.746	1.89806	1.78835	1.87721	1.64528	1.42485	1.33875	1.67535	1.18636	1.25285	1.27869	1.71816			14.01	1.88671	1.89111	2.01778	1.80074	1.78853	1.72276	1.93365	1.6596	1.97059	1.88209	1.87537	2.12157	1.79292
16.037	2.01625	1.80416	1.95499	1.69871	1.64928	1.52649	1.71008	1.38701	1.36299	1.37246	1.82602			16.345	1.90094	1.87977	1.9988	1.74324	1.56116	1.62182	1.87595	1.66643	1.93919	1.8956	1.87817	2.12962	1.72626
18.328	2.01421	1.79822	1.90894	1.70748	1.69012	1.6011	1.80499	1.33024	1.37437	1.39577	1.83533			18.68	1.90739	1.83515	1.96936	1.63517	1.58012	1.61326	1.89765	1.45803	1.87167	1.7607	2.1161	2.02774	1.74438
20.619	2.01526	1.74605	1.88307	1.6644	1.77972	1.67478	1.7358	1.54148	1.45899	1.48586	1.76217			21.015	1.86604	1.85702	1.93757	1.63831	1.48121	1.68884	1.7333	1.58422	1.86414	1.70486	1.78764	1.98402	1.6336
22.91	2.03463	1.77259	1.92291	1.72615	1.80245	1.68507	1.70165	1.52489	1.53376	1.52823	1.80793			23.35	1.79421	1.81949	1.93523	1.61545	1.42267	1.60783	1.70625	1.52405	1.93669	1.70291	1.7909	2.09206	1.58202
25.201	1.98782	1.693	1.86592	1.65235	1.7459	1.69456	1.66145	1.53704	1.47835	1.52324	1.68453			25.685	1.81308	1.66635	1.94442	1.5381	1.47773	1.61278	1.6571	1.51167	1.8361	1.77242	1.79583	1.92373	1.49291
27.492	2.07823	1.70456	1.83261	1.68241	1.82411	1.75821	1.63673	1.59179	1.61242	1.50377	1.62395			28.02	1.77836	1.71107	1.85973	1.58647	1.43874	1.60712	1.59624	1.46558	1.80974	1.75686	1.7821	1.93225	1.53212
29.783	1.96527	1.66259	1.70323	1.58361	1.74804	1.71314	1.55953	1.41533	1.60405	1.55151	1.65576			30.355	1.77475	1.71498	1.90037	1.54217	1.37336	1.64202	1.5782	1.45117	1.78202	1.75515	1.73988	1.94002	1.64027
32.074	1.9188	1.59331	1.65322	1.52618	1.85271	1.72512	1.59511	1.49347	1.55322	1.50561	1.60297			32.69	1.71246	1.66288	1.84777	1.49469	1.35549	1.51066	1.57814	1.49229	1.67606	1.67396	1.68343	1.87155	1.53279
34.365	1.88536	1.58901	1.64869	1.63473	1.73287	1.68468	1.60464	1.52849	1.5189	1.63478	1.56884			35.025	1.73223	1.65642	1.70098	1.46927	1.29106	1.47176	1.44581	1.44553	1.64582	1.65854	1.73902	1.77379	1.48475
36.656	1.89409	1.55376	1.5924	1.53159	1.69435	1.67953	1.47774	1.46136	1.50907	1.51607	1.53945			37.36	1.68297	1.6475	1.7417	1.5104	1.26071	1.49247	1.47874	1.48565	1.60972	1.65017	1.56924	1.75581	1.43135
38.947	1.85194	1.56464	1.53934	1.52223	1.61392	1.64304	1.48023	1.42494	1.55122	1.61217	1.43336			39.695	1.66529	1.57952	1.75089	1.40513	1.25072	1.51807	1.4279	1.41236	1.6285	1.62654	1.66521	1.82531	1.47584
41.238	1.85404	1.48421	1.53811	1.43823	1.6138	1.5621	1.46045	1.51111	1.45995	1.41764	1.38241			42.03	1.65381	1.61836	1.67382	1.4181	1.22679	1.44395	1.40925	1.39053	1.65864	1.69397	1.5419	1.74522	1.52146
43.529	1.71175	1.48573	1.57244	1.51039	1.62757	1.49656	1.42442	1.4629	1.57449	1.44815	1.39275			44.365	1.59802	1.509	1.68688	1.37784	1.18535	1.49942	1.38523	1.40563	1.5276	1.57209	1.51608	1.62218	1.4227
45.82	1.68382	1.41286	1.47724	1.39858	1.54829	1.52597	1.40986	1.39536	1.37422	1.53025	1.35341			46.7	1.58071	1.5002	1.67284	1.39299	1.18591	1.42033	1.40991	1.39164	1.69632	1.68928	1.35394	1.75659	1.36731
48.111	1.67273	1.42744	1.4386	1.40267	1.57177	1.57362	1.33182	1.36856	1.43355	1.55579	1.40447			49.035	1.5523	1.48543	1.59074	1.31493	1.32171	1.51384	1.34556	1.42566	1.60739	1.67676	1.53848	1.65503	1.34087
50.402	1.62445	1.37387	1.41788	1.3364	1.44694	1.49786	1.41441	1.35462	1.36182	1.39322	1.36624			51.37	1.49415	1.39108	1.57597	1.3552	1.12227	1.44163	1.37309	1.30265	1.41359	1.59348	1.4734	1.53486	1.35522
52.693	1.6037	1.40083	1.40874	1.34614	1.47168	1.52265	1.30591	1.41672	1.39562	1.42601	1.32738			53.705	1.5618	1.48754	1.53744	1.29395	1.1224	1.42314	1.29299	1.37186	1.48165	1.46425	1.36372	1.6038	1.33723
54.984	1.56685	1.41998	1.39697	1.3036	1.47847	1.51335	1.30902	1.39538	1.38954	1.32704	1.31107			56.04	1.45866	1.41666	1.51822	1.28418	1.09388	1.40326	1.31978	1.2001	1.48151	1.56347	1.39772	1.55452	1.29658
57.275	1.55337	1.36571	1.40706	1.27691	1.43951	1.46145	1.28324	1.41928	1.36753	1.46606	1.31184			58.375	1.4824	1.34882	1.50369	1.25686	1.14644	1.37741	1.23442	1.32127	1.5372	1.51293	1.28944	1.61646	1.25363
59.566	1.53389	1.36373	1.3928	1.42027	1.47837	1.51718	1.32482	1.31532	1.3807	1.46638	1.32184			60.71	1.43178	1.35984	1.46334	1.27365	1.11592	1.37735	1.29656	1.34098	1.49295	1.48301	1.32171	1.58104	1.23726
61.857	1.56478	1.36708	1.35074	1.29859	1.41728	1.47596	1.30474	1.36602	1.38035	1.47418	1.26082			63.045	1.40092	1.39028	1.4118	1.24764	1.06634	1.34464	1.26118	1.24667	1.39809	1.46848	1.3313	1.45563	1.26013
64.148	1.47501	1.35535	1.35767	1.31271	1.36777	1.44305	1.31481	1.22133	1.28362	1.2933	1.35286			65.38	1.37456	1.3435	1.40012	1.27913	1.15208	1.29524	1.25392	1.23209	1.29867	1.41764	1.29214	1.32954	1.22815
66.439	1.4797	1.38772	1.34032	1.31937	1.42104	1.45011	1.27205	1.29426	1.34256	1.41578	1.34062			67.715	1.33582	1.24723	1.43826	1.18745	1.0926	1.32515	1.2055	1.20624	1.35565	1.41192	1.177	1.44258	1.20506
68.73	1.45496	1.31773	1.31608	1.26919	1.40742	1.3963	1.35301	1.2791	1.37048	1.40228	1.3018			70.05	1.3087	1.28001	1.35623	1.22843	1.02577	1.25941	1.18235	1.16066	1.26506	1.34269	1.29343	1.3309	1.17346
71.021	1.43053	1.31228	1.36413	1.20465	1.42669	1.40432	1.35454	1.27503	1.27192	1.36469	1.13129			72.385	1.24563	1.18507	1.35753	1.13877	1.05977	1.25023	1.10198	1.15268	1.33788	1.3123	1.2409	1.4291	1.16731
73.312	1.43176	1.33464	1.38629	1.25784	1.39921	1.35398	1.24889	1.29081	1.3428	1.35638	1.27865			74.72	1.35279	1.27365	1.31581	1.13317	1.04223	1.30885	1.2105	1.07605	1.33517	1.39663	1.13599	1.40576	1.12607
75.603	1.44523	1.32418	1.33206	1.23171	1.40323	1.38338	1.28082	1.23892	1.26639	1.26506	1.21199			77.055	1.3148	1.15333	1.29376	1.0719	1.0827	1.15899	1.19214	1.14144	1.26381	1.26847	1.24939	1.31871	1.13004
77.894	1.38941	1.30955	1.33154	1.29221	1.29158	1.37136	1.25762	1.28441	1.27687	1.32741	1.25383			79.39	1.211	1.20592	1.3055	1.16791	1.08744	1.14135	1.0958	1.07801	1.24607	1.26074	1.18675	1.33851	1.16553
80.185	1.41074	1.29132	1.31497	1.22711	1.32502	1.42643	1.28753	1.24143	1.3583	1.22678	1.24443			81.725	1.25476	1.14974	1.22622	1.15348	1.03234	1.18281	1.03807	1.11808	1.18692	1.30817	1.16125	1.31354	1.15817
82.476	1.3699	1.29662	1.29647	1.18847	1.27036	1.3426	1.34977	1.17818	1.27536	1.32383	1.21965			84.06	1.25094	1.12381	1.20662	1.13294	1.01036	1.18616	1.09793	1.04123	1.21928	1.23945	1.16763	1.30702	1.15642
84.767	1.34572	1.31676	1.2873	1.16291	1.33119	1.3692	1.31966	1.21225	1.25462	1.31464	1.25374			86.395	1.21179	1.09958	1.27316	1.15126	1.0487	1.13494	1.0639	1.10852	1.13167	1.23555	1.16461	1.2187	1.11885
87.058	1.35012	1.32927	1.3129	1.32334	1.34281	1.37977	1.25916	1.2248	1.22697	1.28237	1.26168			88.73	1.20783	1.12191	1.24278	1.05933	1.06731	1.17778	1.08715	1.04628	1.24007	1.1957	1.20584	1.25645	1.08854
89.349	1.38095	1.31971	1.25554	1.24385	1.36154	1.3751	1.30815	1.23827	1.27567	1.16836	1.30142			91.065	1.23062	1.15056	1.19202	1.12782	1.01387	1.18556	1.0432	1.11138	1.09298	1.18653	1.13301	1.16257	1.10315
91.64	1.31832	1.29235	1.31808	1.24119	1.24613	1.33033	1.19411	1.28363	1.32581	1.14006	1.22371			93.4	1.24411	1.14456	1.20733	1.08919	1.04382	1.12524	1.05585	1.06952	1.14311	1.21667	1.04817	1.20874	1.17311
93.931	1.3751	1.31109	1.22131	1.20877	1.21607	1.31722	1.21685	1.20981	1.31213	1.30329	1.16249			95.735	1.24111	1.16911	1.1541	1.03316	1.11376	1.12526	1.04763	1.00716	1.16978	1.184	1.14401	1.23502	1.10465
96.222	1.36184	1.32154	1.23506	1.21603	1.25938	1.2897	1.26277	1.25225	1.24003	1.24181	1.1817			98.07	1.19235	1.14821	1.17636	1.03359	1.0058	1.12659	1.05054	1.13835	1.15072	1.15296	0.978637	1.19559	1.11828
98.513	1.30354	1.25324	1.20095	1.14999	1.25294	1.35169	1.19969	1.25144	1.21473	1.23055	1.25129			100.405	1.17233	1.10297	1.18894	1.10158	1.00628	1.08426	1.02361	1.04376	1.18542	1.15461	1.04564	1.25337	1.06637
100.804	1.3057	1.30351	1.27325	1.13874	1.29549	1.34269	1.25415	1.29606	1.24231	1.14389	1.1586			102.74	1.18958	1.10576	1.16592	1.03183	0.986212	1.15625	0.986831	1.05512	1.07299	1.2172	1.10573	1.14008	1.04398
103.095	1.2917	1.28205	1.23972	1.15137	1.29679	1.25175	1.22766	1.15756	1.23443	1.19076	1.20808			105.075	1.15617	1.09141	1.1594	1.07397	1.0449	1.01437	1.01309	1.05381	1.15624	1.10256	1.12059	1.20231	1.15418
105.386	1.26366	1.25134	1.20793	1.17594	1.24567	1.3067	1.15294	1.2056	1.19809	1.21547	1.21687			107.41	1.13899	1.04441	1.14253	1.02539	0.980471	1.0499	1.0038	1.04998	1.08058	1.16945	1.06528	1.06196	1.04388
107.677	1.26018	1.27332	1.23087	1.15458	1.20328	1.26353	1.15599	1.20746	1.1966	1.1823	1.24042			109.745	1.16035	1.0484	1.15475	1.07669	0.959922	1.12292	1.09557	1.07045	1.05357	1.17699	1.09727	1.0801	1.07213
109.968	1.28133	1.27599	1.26596	1.16174	1.19711	1.30807	1.22122	1.12693	1.18752	1.22052	1.12715			112.08	1.11507	1.02281	1.15483	1.01091	0.986403	1.07098	1.05068	0.998575	1.1213	1.13499	0.972168	1.18504	1.01546
112.259	1.29087	1.26098	1.24951	1.19951	1.22274	1.25835	1.19144	1.15585	1.24801	1.19358	1.14562			114.415	1.13489	1.15135	1.15669	1.05833	1.04173	1.09382	1.06018	1.10093	1.1581	1.07809	1.07593	1.198	1.06918
114.55	1.23518	1.2511	1.20615	1.14293	1.20771	1.26345	1.25743	1.14086	1.219	1.2136	1.12311			116.75	1.12517	1.16007	1.09662	1.0469	0.962989	1.10564	1.00971	1.02095	1.09269	1.11759	1.06845	1.12037	1.04543
116.841	1.26829	1.23355	1.22805	1.15372	1.25047	1.21881	1.16954	1.1694	1.18029	1.17597	1.15169			119.085	1.12542	1.03881	1.17043	1.05238	1.03359	1.02522	1.04981	1.00286	1.04136	1.13159	1.01982	1.11928	1.09143
119.132	1.22479	1.2419	1.1901	1.132	1.20629	1.24909	1.18424	1.20536	1.17726	1.25135	1.14498			121.42	1.08286	1.04465	1.10671	1.02696	1.06945	0.99886	0.958847	0.979538	1.10586	1.13611	1.08234	1.13723	1.09051
121.423	1.22515	1.22463	1.25391	1.17615	1.20096	1.20805	1.24182	1.16151	1.15151	1.28001	1.17113			123.755	1.12379	1.1339	1.07754	1.01009	1.06357	1.00874	1.04113	1.00482	1.14913	1.13949	0.981592	1.21575	1.04127
123.714	1.24254	1.22457	1.14632	1.08997	1.1859	1.15814	1.20548	1.15649	1.14269	1.16802	1.17308			126.09	1.12749	1.1359	1.11158	0.955846	1.02643	1.00171	0.997982	1.05049	0.970894	1.02706	1.10456	1.05417	1.08919
126.005	1.24189	1.23523	1.16679	1.24069	1.16504	1.1664	1.16202	1.15759	1.25408	1.06488	1.06658			128.425	1.06128	1.05847	1.06983	1.05326	1.05739	1.05873	0.98061	0.961858	1.01494	1.02533	1.0476	1.09043	1.14742
128.296	1.1976	1.18754	1.12633	1.1075	1.20424	1.22447	1.19585	1.15497	1.12759	1.17055	1.06632			130.76	1.10122	1.02236	1.06811	1.00348	1.04433	1.0172	1.06529	1.03301	1.09331	1.04984	1.10547	1.13416	0.995446
130.587	1.23018	1.20419	1.14204	1.12842	1.16758	1.2487	1.24974	1.16529	1.12851	1.14163	1.1625			133.095	1.08095	0.963483	1.07739	1.00277	1.05988	1.05329	1.03409	0.995057	1.07225	1.14223	1.01567	1.10785	1.09714
132.878	1.1848	1.18399	1.17176	1.15033	1.1736	1.21632	1.1566	1.20596	1.16333	1.09979	1.16435			135.43	1.08336	1.04321	1.09117	1.01883	0.997236	1.00362	1.07584	1.00149	1.0716	1.11233	0.933035	1.09801	1.01327
135.169	1.18908	1.1965	1.14168	1.1459	1.18437	1.16457	1.12966	1.10413	1.12098	1.11783	1.14618			137.765	1.07231	1.01936	1.10439	0.983943	0.987996	0.989237	1.00513	1.02926	1.11151	1.12931	1.10521	1.1987	1.05579
137.46	1.25565	1.17743	1.19362	1.18798	1.12524	1.19558	1.08539	1.10092	1.15497	1.21926	1.11177			140.1	1.06784	1.09642	1.17202	1.04193	1.00078	0.982826	1.12365	0.983027	1.1682	1.04532	1.03852	1.24529	1.07978
139.751	1.18964	1.17785	1.19389	1.05297	1.20481	1.19489	1.08809	1.12435	1.16569	1.25245	1.20969			142.435	1.08431	1.04886	1.09408	1.00994	1.04449	1.06205	1.01751	0.96384	1.05885	1.07699	1.00367	1.08488	1.05464
142.042	1.22496	1.19403	1.11898	1.08181	1.15646	1.19307	1.14222	1.08154	1.11185	1.08051	1.11179			144.77	1.05756	1.01597	1.08335	0.961347	1.00188	0.991647	1.09004	1.03974	1.0586	1.01055	1.00349	1.11642	1.02997
144.333	1.17546	1.1753	1.10694	1.12896	1.16784	1.13912	1.10528	1.09353	1.12101	1.13799	0.991414			147.105	1.06037	1.0297	1.06233	1.01161	1.02164	1.02923	1.06199	1.11657	1.08744	1.05053	1.08215	1.09353	1.03452
146.624	1.18815	1.16186	1.10424	1.1246	1.14054	1.1103	1.15267	1.15457	1.2119	1.12995	1.0495			149.44	1.04029	1.03995	1.09984	0.990131	0.996747	0.990149	1.0147	0.998143	1.06523	1.08851	1.16646	1.09719	1.09333
148.915	1.19495	1.18283	1.16843	1.06723	1.16578	1.14722	1.17051	1.09761	1.18028	1.13571	1.06852			151.775	1.03707	0.965512	1.08737	0.993023	1.04738	1.04111	1.02376	1.11096	1.02213	1.01157	0.998457	1.03685	1.00913
151.206	1.20279	1.16756	1.10287	1.08856	1.11258	1.13051	1.12507	1.09443	1.21896	1.09828	1.07164			154.11	1.0486	1.03352	1.09272	1.05682	1.01591	1.05923	1.03105	1.0361	1.10753	0.981841	1.00356	1.15534	1.08941
153.497	1.24933	1.17569	1.11589	1.07187	1.09638	1.10513	1.1028	1.0714	1.09291	0.98913	1.1469			156.445	1.02054	0.993572	1.06234	1.06252	0.983211	0.968085	0.988854	1.01345	0.979887	0.989892	0.981424	1.01748	1.05007
155.788	1.15452	1.16285	1.14195	1.17471	1.12919	1.12759	1.12827	1.12425	1.09311	1.12801	1.04082			158.78	1.0576	1.07067	1.0728	0.979674	0.972796	1.02857	0.998182	0.990929	1.04989	1.03806	0.998211	1.09297	1.13974
158.079	1.17904	1.16219	1.16289	1.16898	1.10044	1.16116	1.08478	1.17286	1.18402	1.09593	1.10958			161.115	1.04015	1.05369	1.07656	0.964921	1.17372	1.05021	1.01363	0.991405	1.03028	1.04361	1.02763	1.05921	1.00752
160.37	1.13935	1.13237	1.13874	1.08238	1.09783	1.14307	1.1514	1.09064	1.10931	1.04331	1.0561			163.45	1.01528	0.983619	1.0032	1.06812	0.969974	1.02452	0.945871	1.02771	1.03201	0.998461	1.03198	1.02529	1.02315
162.661	1.20352	1.17823	1.12788	1.18451	1.12776	1.09271	1.15758	0.980239	1.23092	1.02843	1.02372			165.785	1.03125	0.938022	1.02113	0.969595	0.990306	1.05015	0.986917	0.960117	1.06225	0.914797	1.05768	1.09164	1.07207
164.952	1.22264	1.21347	1.12693	1.0858	1.03423	1.07958	1.14487	1.09036	1.12799	1.07315	0.988402			168.12	1.02355	1.02405	1.01776	0.982425	0.966577	0.97828	1.00127	1.06614	0.985592	0.947501	0.941182	0.979731	1.06712
167.243	1.15488	1.1385	1.12737	1.11021	1.07589	1.11162	1.12337	1.02107	1.12482	1.1434	1.11045			170.455	1.01807	1.01301	1.05032	1.00699	1.05589	1.03573	0.992551	1.00774	1.03393	0.960872	1.06988	1.05529	1.08521
169.534	1.15029	1.11264	1.05715	1.0879	1.10061	1.06961	1.06191	1.02328	1.22492	0.936477	1.07088			172.79	1.01396	1.03601	1.0014	0.988983	1.08698	1.03644	1.04662	0.997549	0.915379	1.04044	1.24591	0.961557	1.00704
171.825	1.15305	1.12567	1.07345	1.10101	1.04135	1.05777	1.15108	1.05711	1.13131	1.14325	1.04994			175.125	1.01142	1.00432	1.01845	1.02145	1.06461	1.01165	1.05066	0.970347	1.04743	1.03058	0.999356	1.09102	1.03212
174.116	1.13095	1.15135	1.09125	1.13095	1.01936	1.08255	1.10333	1.06486	1.13199	1.03685	1.112			177.46	1.00758	0.990811	1.08347	1.02273	0.984516	1.02092	0.958309	0.999595	0.925038	1.01201	1.01674	0.939835	0.998585
176.407	1.20014	1.15254	1.09467	1.12986	1.1719	1.07378	1.06959	1.01264	1.15619	0.978935	1.14128			179.795	0.98857	1.07998	0.995792	1.01218	1.02633	1.0342	1.02603	1.10806	0.967867	0.977249	0.950242	1.01672	1.03309
178.698	1.1549	1.12548	1.15256	1.09915	1.17034	1.06636	1.11376	1.07331	1.11632	1.07922	1.00001			182.13	1.03231	0.984228	1.00473	0.994736	0.960227	1.06273	1.01153	1.04603	0.924471	0.974708	0.994304	0.911657	0.985112
180.989	1.17534	1.10915	1.12094	1.00644	1.05755	1.08275	1.10518	1.06863	1.13628	1.02053	1.07354			184.465	1.01431	1.03776	1.00695	1.06524	0.984108	1.04519	0.987566	1.04987	1.0495	1.07356	1.04758	1.0191	1.04264
183.28	1.11686	1.08257	1.13079	0.997274	1.07834	1.09201	1.11107	1.05706	1.12655	1.07153	1.01675			186.8	1.03276	1.032	0.974279	0.959807	1.00031	1.04728	0.997257	0.937385	0.9533	0.952596	1.06559	1.01429	1.02058
185.571	1.11951	1.13469	1.06954	1.03889	1.11514	1.14085	1.04802	1.06682	1.12882	1.07046	1.13458			189.135	0.988452	0.950934	1.03426	0.98798	1.00185	1.04974	0.990171	1.10668	1.00014	1.0952	1.11967	1.01143	1.05113
187.862	1.11285	1.12946	1.09799	1.07202	1.04274	1.0384	1.11399	1.10654	1.13885	0.969274	1.04085			191.47	1.00242	1.0329	0.98305	0.943586	1.03729	0.98439	1.04488	1.03213	0.953509	0.997971	1.06038	1.0073	1.03222
190.153	1.11119	1.1097	1.09188	1.09102	1.06743	1.12265	1.01879	1.01346	1.10546	1.06725	1.09244			193.805	1.00925	0.991368	0.997438	1.02338	0.936727	1.00206	0.977218	1.00563	1.06933	0.949084	1.06371	1.10007	1.04452
192.444	1.12439	1.108	1.12496	1.15221	1.06809	1.08337	1.06675	0.982991	1.11869	1.00831	1.17355			196.14	1.0069	1.01894	0.992934	1.01748	0.968123	1.10538	1.00692	1.03384	0.971781	1.02551	1.01401	1.02924	0.986303
194.735	1.08584	1.08155	1.02313	1.05029	1.04553	1.0577	1.02068	1.04539	1.08983	0.990045	0.951369			198.475	1.00345	1.05702	1.00261	0.963868	1.00024	0.95708	0.986842	0.980228	1.00792	0.925681	1.09214	1.04947	1.07033
197.026	1.12451	1.10815	1.0408	1.10786	1.03868	1.06629	1.0872	1.021	1.12428	1.0039	0.985393			200.81	0.997534	1.03345	1.00912	1.03704	1.04818	1.04683	0.98102	1.02528	1.00878	0.958358	0.95043	0.969453	1.04395
199.317	1.0741	1.07527	1.03561	0.966527	1.04179	1.03056	1.10613	1.05392	1.0503	1.11988	1.00182			203.145	0.977958	0.868369	1.01985	0.981206	1.0549	1.01229	0.981315	1.00557	1.01141	0.958085	1.08003	1.01372	1.04054
201.608	1.09173	1.09116	1.10046	1.08617	1.0219	1.01341	1.0287	1.11102	1.13906	1.08202	1.06628			205.48	1.01883	1.07118	0.958142	1.1314	1.02348	1.00098	1.00994	1.10739	0.977997	1.00964	1.05236	0.97807	0.972514
203.899	1.138	1.06491	1.07965	1.1561	1.00776	1.04335	1.04808	0.97865	1.20833	0.984572	1.03798			207.815	1.02694	1.00517	0.99923	0.985151	0.951548	1.03464	0.944971	1.06961	1.01298	0.971787	1.12704	1.01157	0.983433
206.19	1.14757	1.06442	1.01282	1.02894	1.1027	1.06498	1.07027	0.925428	1.10583	1.07818	1.01633			210.15	1.01142	1.02759	0.934209	1.00406	0.978254	0.971912	1.04379	0.983095	0.931683	1.00304	0.937	0.909379	1.04893
208.481	1.13287	1.06713	1.01997	1.03898	0.978642	1.10118	1.01076	1.01567	1.1399	0.91289	0.990196			212.485	1.02402	1.02362	1.02288	1.10138	1.02792	1.03567	1.0506	1.0788	1.00482	0.967844	1.1293	1.0315	1.05296
210.772	1.09241	1.03843	1.06635	1.08441	1.10813	1.05151	1.02465	1.01171	1.19578	0.953939	1.11126			214.82	1.00464	0.940443	0.999132	0.938229	1.04069	0.994547	0.966671	0.976444	0.996019	1.06488	1.02327	1.02326	1.05292
213.063	1.12273	1.08808	1.08822	0.995307	0.988248	1.01998	1.01138	1.07896	1.10155	1.11359	0.992436			217.155	1.00109	1.00378	0.969133	1.06184	0.965666	1.06996	0.959421	0.950466	1.04979	0.983137	1.049	1.02997	0.981504
215.354	1.1079	1.06414	1.09093	1.05913	1.01835	1.04208	1.08298	1.06236	1.07345	1.10023	0.975873			219.49	1.01353	1.04904	0.977369	0.957679	1.00595	1.08272	0.982989	0.996145	0.918828	1.01201	0.989168	0.962659	1.0472
217.645	1.09374	1.06354	1.04778	0.982477	1.08234	1.10008	0.997428	1.01197	1.06002	0.925584	1.0948			221.825	0.986205	1.01749	1.03284	0.990292	1.02234	0.989946	1.00928	0.983946	0.972125	0.916453	0.9536	1.01074	1.00298
219.936	1.12521	1.01189	1.05108	0.994743	1.05707	1.00747	1.04237	1.09048	1.09471	0.922141	1.02555			224.16	0.966922	0.956101	1.01565	1.01227	1.05897	0.965432	0.999525	0.99706	0.988419	1.02625	0.944896	1.03332	0.970081
222.227	1.08666	1.08632	1.0479	0.982424	1.06128	0.971467	1.04687	0.967176	1.10352	0.952801	0.960906			226.495	0.988274	1.06081	0.994903	1.03423	0.972212	0.995984	1.03265	0.965765	1.01204	1.10945	0.915175	1.03994	1.00531
224.518	1.05498	1.00994	0.971565	1.0355	1.01655	1.05246	0.998271	0.942061	1.17078	1.07066	1.04759			228.83	0.986671	1.04323	0.978586	1.06702	0.990405	1.04949	0.956769	0.958977	0.954146	0.965999	0.999437	0.989427	0.968792
226.809	1.09951	1.04129	1.06468	1.0654	1.01186	1.05516	0.995005	0.982074	1.11269	0.945353	1.04419			231.165	1.01119	0.980972	0.95602	1.08022	1.08062	0.978417	1.01187	1.08294	1.04264	1.03028	1.03591	1.01719	0.959988
229.1	1.0534	1.00466	1.03577	1.04519	1.02337	1.04012	0.991917	0.935783	1.07829	1.00243	0.971471			233.5	0.987974	0.983998	0.986656	1.06276	1.02975	1.02969	1.03249	1.08651	1.01603	1.01776	1.07944	0.988225	0.919478
231.391	1.1089	1.02881	0.997509	1.00422	0.958782	0.991886	0.965855	1.01591	1.10261	0.990607	0.890102			235.835	0.984272	0.995114	0.995084	1.08445	0.987715	1.05135	1.02516	0.974707	0.972277	1.031	0.920984	0.996113	0.980573
233.682	1.07797	1.01767	1.04444	1.09558	0.969736	1.09567	1.02509	1.04303	1.08322	0.952187	1.01876			238.17	0.988549	0.943945	0.986767	1.12478	0.958579	1.01092	0.973327	1.00327	1.01176	1.02759	0.932301	0.984928	1.0414
235.973	1.08367	1.00397	0.989941	1.03992	1.0288	1.02766	0.99514	1.06448	1.09309	1.04853	0.992468			240.505	0.978836	1.00313	0.94647	1.02599	1.05613	1.04637	0.9844	1.0376	0.932956	1.05903	0.887262	0.947323	0.977878
238.264	1.07264	1.01959	1.04473	1.04017	1.00047	1.03529	0.987907	0.899415	1.07202	1.00102	1.08516			242.84	1.01877	0.983449	0.952047	0.987122	1.03643	0.950502	0.992696	0.938606	0.918874	0.983617	0.944688	0.983311	1.0073
240.555	1.07026	0.971942	1.03562	0.96597	1.02592	1.01477	0.979719	0.982616	1.06666	1.01193	0.994765			245.175	0.982417	0.942235	1.00632	0.991751	0.967213	0.968925	1.03941	1.01422	1.0018	0.977583	1.03805	1.01986	1.0092
242.846	1.12083	1.01942	0.972579	0.987213	1.01727	1.01461	1.04588	1.02774	1.07869	1.00685	1.00856			247.51	0.95635	0.996877	1.01307	1.06403	1.07053	0.999106	1.00205	0.969821	1.04395	1.06799	1.09177	1.03385	1.03717
245.137	1.06875	1.02851	1.0497	1.01758	0.976354	0.938904	1.04733	0.918404	1.15033	1.08649	0.931405			249.845	0.98787	0.97515	0.97742	0.968982	0.989781	0.958884	1.03262	1.04806	0.997226	0.931505	1.0526	0.96936	0.99395
247.428	1.06604	0.992531	1.04027	0.994762	0.98297	1.00733	1.00974	1.05102	0.987122	0.954593	1.00314			252.18	0.986615	1.00244	1.00287	1.05617	1.04693	0.945107	0.954746	1.02091	1.12721	1.02052	0.955337	1.10063	0.996704
249.719	1.0528	0.986267	0.976738	1.05671	1.01666	1.05555	1.05709	0.952813	1.02742	0.950454	0.997386			254.515	1.00099	1.0773	0.959225	1.01668	1.01249	1.03934	1.02697	1.00115	0.925488	0.977969	0.966014	0.887361	1.00076
252.01	1.00983	0.975995	1.01889	1.0782	1.0474	1.06265	1.01502	0.958369	1.03783	1.04655	1.04841			256.85	0.971551	0.995946	0.970773	1.01473	1.00744	1.02876	1.07538	1.04468	1.01565	1.09308	1.0619	0.963501	1.02685
254.301	1.08852	0.993238	1.04273	1.04404	1.01348	1.00487	1.01728	0.930444	1.0072	1.02188	1.02482			259.185	1.03641	0.933194	1.05406	0.932041	0.99131	1.04563	0.998891	0.96472	1.08414	1.037	0.990087	1.04795	0.998228
256.592	1.06686	0.994547	1.07194	1.02364	0.990756	1.03321	0.982776	0.971434	0.994036	1.00838	0.935086			261.52	1.00745	0.979098	0.982277	0.974541	1.00185	0.950684	1.08845	1.03534	1.0698	1.03796	0.892777	1.05155	1.03795
258.883	1.01059	1.03756	1.00346	1.01164	0.992536	1.00131	1.0169	1.03107	1.01967	0.935307	0.971588			263.855	0.956998	0.925412	1.02818	1.03894	1.00048	0.913136	1.01698	0.980203	1.06733	0.987234	1.06888	1.09601	0.959554
261.174	1.05253	0.994101	1.04872	1.01535	0.969433	0.984397	1.0238	1.03728	1.04703	0.883336	0.97624			266.19	0.953844	1.04314	1.01502	0.994923	1.03257	1.01037	1.01302	1.03229	0.971301	1.03215	1.01129	0.930919	1.06533
263.465	1.00443	0.987445	1.01901	1.024	0.956442	0.987039	0.995695	1.00816	1.13665	1.05322	0.976616			268.525	1.03107	0.920761	1.02537	0.927469	1.04354	0.978324	1.01344	0.976923	1.02049	1.02878	1.02041	1.04957	1.00241
265.756	1.07859	0.968674	1.07731	0.96245	0.933396	1.00139	1.03239	0.944336	1.06075	0.910376	1.14016			270.86	0.992589	1.07158	0.991554	0.988584	0.947676	0.98749	1.06656	1.00901	0.962509	0.997897	0.899241	0.924471	0.95209
268.047	1.06217	0.989082	1.01749	1.06383	1.07442	1.02404	1.05437	0.954118	1.03048	0.973373	0.879955			273.195	1.00252	0.953288	0.995339	0.964951	0.987518	0.998358	1.01147	0.986229	1.04467	0.904582	1.11919	1.05883	0.967024
270.338	1.04877	0.961095	1.04131	0.988409	1.05255	1.10764	1.02004	0.949704	1.14112	0.870482	1.0042			275.53	0.967343	0.987988	1.03664	1.03711	1.10814	0.970658	0.984366	1.10329	0.932951	0.997931	0.980697	0.92347	0.948389
272.629	1.05273	0.978169	1.02277	1.06672	1.01136	1.03624	1.04623	1.03596	1.08644	0.953402	0.994513			277.865	0.991358	0.974676	0.969021	0.99049	1.01422	1.01963	1.06306	1.00544	0.977002	0.957625	0.881519	0.970256	0.962048
274.92	1.04613	0.993001	0.973619	1.00136	1.04759	1.0082	0.972542	1.01209	1.03446	0.967664	0.945947			280.2	1.00978	1.011	1.01333	0.958467	1.00479	0.995892	1.04312	1.05055	1.03687	1.04337	1.03073	1.09725	1.00346
277.211	1.02099	0.953063	1.02892	1.11433	1.08014	1.05532	0.955596	1.01031	1.05787	0.971896	1.05486			282.535	1.01221	1.0764	0.954294	0.980955	1.00807	0.963603	1.01005	1.02601	1.04968	0.950518	1.00574	0.99191	0.992983
279.502	1.02206	0.958541	1.01968	1.1022	1.04392	1.02315	0.93385	0.945081	1.05503	0.993988	0.962664			284.87	1.00937	1.03754	1.00232	1.02032	1.02043	0.989676	1.01202	0.955956	1.05421	0.981946	0.964195	1.03804	0.993446
281.793	1.05519	0.903044	1.07873	1.01351	1.05715	1.04227	0.984619	0.976956	1.00063	0.931813	0.908671			287.205	0.948865	0.970943	1.00447	0.948212	1.0915	0.985893	0.971357	1.02198	1.04866	0.927067	1.02283	1.03533	1.02321
284.084	1.04449	0.963627	1.06681	1.08906	0.987029	1.0037	1.0713	0.935909	1.06537	1.06175	0.961596			289.54	0.97928	1.02894	1.04287	0.978211	1.00027	1.02106	0.931852	1.00633	1.01565	1.05309	0.998498	0.973613	0.994521
286.375	1.02122	0.97551	1.02566	1.11346	1.05124	1.04617	1.01635	0.911439	1.03908	1.02236	0.98646			291.875	0.978235	1.00876	1.05526	0.950907	0.976166	0.926494	1.02065	1.0354	1.00333	0.965046	0.989291	0.963506	0.964729
288.666	1.04616	0.963349	0.998396	1.15058	0.959723	0.957137	0.976309	0.958677	1.1543	0.935051	0.884872			294.21	1.02037	1.02395	0.952351	0.934948	0.972589	1.03498	1.00089	1.06089	0.944935	0.969078	0.95398	0.881976	1.03826
290.957	1.07731	0.946584	0.980481	1.01628	0.943326	0.988207	0.931213	0.951785	1.12222	0.92677	0.996262			296.545	1.01941	1.05335	0.950574	0.976829	0.948523	1.00421	0.948859	0.980762	0.963284	1.05179	0.986784	1.0161	0.970885
293.248	1.06401	0.961955	1.0136	1.12969	0.965916	0.997419	0.974929	0.967969	1.01522	0.95035	1.02636			298.88	1.01562	1.0635	0.964534	1.03935	1.01792	0.982465	0.965235	1.03412	0.949346	0.990616	0.926924	0.959747	0.948313
295.539	1.05766	0.924618	0.981968	1.02554	0.914559	0.97636	0.938085	1.02797	0.995851	0.993284	0.966522
297.83	1.02703	0.951341	1.05897	0.997682	1.02443	0.974826	0.951839	0.964763	0.970398	1.08336	0.948248

## Sheet: Figure S13
Figure S13b
Time (s)	Normalized BL intensity for BRIC																	Time (s)	Normalized BL intensity for BREP
-16	1.02141	1.00104	1.01319	1.19468	0.955375	0.959374	1.02024	1.01733	0.96601	1.00156	0.998708	1.08222	0.952708	1.06255	0.960616	0.95225		-16	0.959134	0.952814	1.00225	1.00516	1.00422	0.997014	0.962773	0.985958	0.977496	0.965347	0.984343	0.984694	0.94852	1.04246	0.99422	0.967787
-14	1.03847	1.00848	1.02738	1.12576	0.94789	0.947244	1.01716	1.00234	0.987064	1.02489	0.991216	1.06057	0.955484	1.04117	0.950045	0.962556		-14	0.978291	0.986647	1.03024	1.00154	0.993162	1.02161	0.957103	0.966917	0.96974	0.934702	0.940465	0.992554	0.946772	1.02725	0.985902	0.987282
-12	0.994402	0.965431	1.04636	1.09279	0.918112	0.850914	1.01099	1.05757	0.964441	0.984165	1.02427	1.05095	0.981316	1.01011	0.967202	0.988091		-12	0.989143	0.973127	1.00976	0.956064	0.95365	0.950306	0.977269	0.988036	0.98325	0.944627	0.980905	0.933669	0.977317	1.03741	1.01402	1.01377
-10	0.974444	0.956157	1.01562	1.06734	0.98988	0.892748	1.00741	1.02407	1.00298	1.00351	1.02934	1.04591	0.98618	1.03048	0.959477	0.96162		-10	0.98584	0.960151	1.02705	0.970665	0.958212	0.958596	0.9599	0.971651	0.953258	0.975341	1.01728	1.02256	0.961338	1.02972	0.992086	0.987364
-8	1.0181	0.985987	1.03814	1.09024	0.939926	1.0031	1.02018	0.991938	0.983426	1.00311	1.00627	1.04999	1.00212	0.996245	0.969025	0.956925		-8	0.980153	0.975609	1.01701	0.969881	0.95586	0.974335	0.960519	0.956826	0.972901	0.974498	1.06333	0.956533	0.97025	1.01384	0.999691	0.975239
-6	1.00345	0.952851	1.01482	1.03522	0.964155	0.900855	1.0374	1.0431	1.00318	0.966872	0.994843	1.04607	0.979871	0.965703	0.95771	0.969971		-6	0.96663	0.95535	1.00852	1.00461	0.994645	1.01279	0.991313	0.975784	0.987974	0.956932	0.980018	0.96032	0.967577	0.997355	0.99499	1.01507
-4	1.00639	0.967781	1.00859	0.984412	0.897309	0.849863	1.0288	0.995235	0.995559	0.997008	0.990917	1.0331	0.996737	0.952194	0.971379	0.966633		-4	0.974269	0.979057	1.00006	0.995778	0.971213	0.982423	0.994083	0.976598	0.998735	0.96342	1.05994	0.953433	0.984586	0.99964	1.03027	1.01235
-2	1.0328	1.01741	1.02975	1.00343	0.933084	0.844427	1.04305	1.04359	0.957264	0.971042	1.00281	1.01225	1.01538	0.975302	0.976033	0.972958		-2	0.977864	0.973096	0.982682	0.977727	0.963159	0.972376	0.991727	0.985642	0.996106	0.94162	0.997039	0.979248	0.99011	0.984042	1.02357	1.00418
0	1	1	1	1	1	1	1	1	1	1	1	1	1	1	1	1		0	1	1	1	1	1	1	1	1	1	1	1	1	1	1	1	1
2	1.04943	1.00731	1.02259	0.979499	0.986995	0.917567	1.02162	1.05545	0.996734	0.972754	0.990363	0.996146	1.00769	0.924595	0.991913	0.993069		2	0.999568	1.01278	1.01278	1.02098	0.984689	1.01265	1.00067	0.986477	1.00819	0.974132	1.03171	0.995911	1.00062	1.00835	0.990951	1.01778
4	1.04127	1.05592	1.04812	1.01503	1.0251	1.06295	1.007	1.03429	1.00161	0.992531	1.00515	0.987733	1.01273	0.981699	0.988782	1.00698		4	1.00782	1.00486	1.02598	0.991437	0.95277	0.96966	1.0143	0.98654	1.01562	1.01418	1.0662	0.97882	1.01462	1.01688	1.02902	1.03071
6	1.14576	1.11597	1.04287	0.989318	1.04938	0.995645	1.05042	1.06258	1.01273	1.00802	0.999415	1.01853	1.01041	1.00533	0.997878	0.967625		6	0.99105	1.00995	1.00609	0.977378	0.95926	0.977962	1.00506	0.981181	0.994742	0.994117	1.04045	1.00039	1.00438	1.02313	0.996873	1.0439
8	1.17534	1.14518	1.06423	1.0371	1.09667	1.04032	1.03926	1.13561	1.03659	0.991067	1.02471	1.00419	1.03146	1.02521	0.98108	0.975416		8	1.00658	1.02853	0.970634	0.977565	0.953748	0.950189	1.00639	0.995217	0.991369	1.01261	1.03901	0.965727	1.0083	0.999333	0.988127	1.03269
10	1.28199	1.20529	1.10774	1.08021	1.06189	1.11556	1.04526	1.16392	1.05057	1.00298	1.04194	0.99846	1.03394	0.992971	0.974332	0.959822		10	0.984929	1.00793	0.941959	0.969744	0.936877	0.958293	0.993168	1.00443	0.996525	0.999081	1.13223	1.06365	1.01585	1.02087	0.997129	1.05271
12	1.25517	1.24295	1.16458	1.09583	1.11054	1.0864	1.07511	1.13498	1.06517	1.0139	1.06088	1.02928	1.04038	0.948663	1.00075	0.975133		12	0.987238	1.0356	0.913171	0.96171	0.927456	0.933686	1.01725	1.00493	1.00571	0.996758	1.04068	1.00729	1.0226	1.02022	0.997232	1.02436
14	1.30889	1.30696	1.20143	1.1663	1.10606	1.12506	1.12034	1.12857	1.09747	1.03864	1.08539	1.02827	1.05891	1.00873	1.01091	0.980637		14	0.998279	1.01855	0.93883	0.974213	0.917651	0.960526	1.01381	0.999334	1.00235	1.00229	1.07872	1.03276	1.02585	1.01944	0.987424	1.01421
16	1.35544	1.3482	1.27459	1.17551	1.16187	1.20128	1.12598	1.12478	1.13155	1.06127	1.0935	1.05706	1.09832	1.0626	1.02574	1.00905		16	0.990946	1.05711	0.906355	0.999491	0.949845	0.979051	1.04347	1.02767	1.02387	1.01307	1.06279	0.966302	1.02083	0.970828	0.983708	1.03895
18	1.40827	1.4246	1.31364	1.20927	1.18488	1.21963	1.13419	1.22009	1.1273	1.09303	1.09996	1.08614	1.09627	1.10455	1.01256	0.976808		18	0.992319	1.02896	0.887584	0.999082	0.953497	0.972	1.04057	1.03654	1.04071	1.01196	1.07635	1.03343	1.0252	1.03178	0.967446	1.01338
20	1.39045	1.38823	1.36675	1.25672	1.24726	1.17113	1.15942	1.22099	1.14768	1.09226	1.10424	1.0925	1.09813	1.20197	0.998947	0.994238		20	0.992214	1.03986	0.914832	1.00092	0.933124	0.969417	1.04407	1.0259	1.04036	1.07588	1.11317	1.08818	1.05037	1.01652	0.963337	1.06171
22	1.45598	1.45072	1.40856	1.26217	1.22498	1.19427	1.18528	1.28768	1.19755	1.13202	1.11216	1.11241	1.10453	1.27805	1.03387	1.01736		22	0.980519	1.03513	0.90771	0.998438	0.936517	0.973933	1.04851	1.02195	1.04253	1.05549	1.13409	0.990249	1.04819	1.00379	0.998669	1.03574
24	1.4723	1.46342	1.46402	1.32141	1.2393	1.23002	1.21192	1.29438	1.18153	1.11926	1.17756	1.14379	1.12471	1.31592	1.02875	1.05538		24	0.981013	1.06105	0.891479	1.00899	0.932783	0.978746	1.05826	1.04215	1.06314	1.04279	1.18578	1.08499	1.01678	0.97548	0.954024	1.01855
26	1.48007	1.49792	1.48013	1.3244	1.28718	1.28021	1.23806	1.28503	1.23561	1.18573	1.17834	1.15212	1.14478	1.43387	1.04574	1.03361		26	0.967548	1.05508	0.872053	1.02178	0.942646	1.00609	1.04367	1.02768	1.0549	0.992551	1.09485	1.08703	1.02309	1.00229	0.958405	1.01524
28	1.55026	1.54179	1.52567	1.31966	1.28393	1.28544	1.2833	1.31923	1.23572	1.18769	1.18613	1.18122	1.1557	1.50086	1.07969	1.06184		28	0.954838	1.06361	0.898983	1.01743	0.980238	1.01157	1.04537	1.04011	1.06563	1.02157	1.07153	1.04218	1.02543	0.988025	0.942379	1.02324
30	1.54735	1.48221	1.51495	1.36953	1.37276	1.32752	1.27517	1.32325	1.28344	1.22976	1.23668	1.22296	1.16784	1.52977	1.09781	1.07626		30	0.960191	1.0683	0.877737	1.04436	1.0101	1.04207	1.0453	1.00326	1.05777	1.02286	1.0936	1.07825	1.02719	0.9814	0.970553	0.990143
32	1.56104	1.53161	1.56934	1.39428	1.32122	1.28528	1.31777	1.37327	1.28841	1.19834	1.26123	1.28672	1.1849	1.5604	1.14576	1.13653		32	0.963719	1.06502	0.904087	1.02372	0.987533	0.995585	1.03717	1.01609	1.04588	1.05343	1.14509	1.0281	1.03484	0.961413	0.900646	1.01201
34	1.51984	1.5111	1.54197	1.46131	1.30988	1.30349	1.32219	1.31534	1.35966	1.20973	1.28098	1.39043	1.20702	1.63459	1.19829	1.16321		34	0.955317	1.05753	0.879335	1.01662	0.974762	1.01494	1.04416	1.00296	1.0425	1.03121	1.11285	1.01448	1.02462	0.9872	0.931191	0.989819
36	1.45248	1.45344	1.55444	1.48971	1.31742	1.35311	1.40859	1.3616	1.34834	1.21053	1.33404	1.566	1.21619	1.75132	1.25209	1.20102		36	0.950628	1.04957	0.862664	1.06524	1.03495	1.07532	1.02938	1.0004	1.0378	1.02094	1.12349	1.01848	1.0422	0.978722	0.897881	0.985954
38	1.4994	1.49003	1.61618	1.50409	1.31973	1.31477	1.34931	1.39363	1.36476	1.25545	1.35111	1.75383	1.27418	1.86218	1.34763	1.29567		38	0.971188	1.0679	0.898645	1.08339	1.02336	1.07592	1.01858	0.978389	1.04262	1.07201	1.16332	1.03683	1.04986	0.971424	0.927842	0.990155
40	1.45867	1.41327	1.58722	1.54873	1.33868	1.38651	1.36244	1.38891	1.36186	1.26307	1.40889	1.92647	1.2677	1.96895	1.38682	1.32573		40	0.937586	1.05051	0.923924	1.06014	1.01349	1.01258	1.02468	0.964384	1.04977	1.09213	1.14278	0.975841	1.042	0.968895	0.922095	0.999334
42	1.47135	1.41686	1.5894	1.62056	1.36517	1.36189	1.38165	1.39627	1.39086	1.25054	1.46619	2.00758	1.31346	2.09157	1.46615	1.40277		42	0.950786	1.04846	0.872815	1.06148	0.997178	1.00029	1.04627	0.986426	1.07112	1.04587	1.17181	1.05553	1.03254	0.975074	0.899727	0.991057
44	1.4429	1.45519	1.61786	1.6542	1.3885	1.34356	1.41497	1.40398	1.40931	1.26349	1.52918	2.06182	1.32309	2.30457	1.48779	1.48081		44	0.937988	1.05646	0.875758	1.10697	1.03052	1.0359	1.01317	0.953835	1.04238	1.08051	1.22201	1.00626	1.05614	0.992163	0.921095	1.01648
46	1.491	1.5076	1.67277	1.74937	1.41992	1.35224	1.40824	1.40517	1.39839	1.23594	1.54521	2.07675	1.35891	2.52327	1.5936	1.56495		46	0.949374	1.09279	0.884095	1.11768	1.06225	1.09385	1.0136	0.972574	1.06668	1.05381	1.19781	1.06654	1.04583	0.952724	0.908492	1.00423
48	1.51243	1.52196	1.77761	1.81039	1.4742	1.39025	1.38579	1.38043	1.4453	1.26573	1.63071	2.07176	1.37287	2.70698	1.66175	1.64889		48	0.935065	1.07095	0.917542	1.08755	0.992802	1.03827	1.02272	0.943057	1.04964	1.0716	1.14933	1.00551	1.04453	0.94299	0.895646	0.973979
50	1.48733	1.50631	1.8673	1.8682	1.47542	1.40936	1.41421	1.46362	1.46477	1.29584	1.61929	2.09631	1.4098	2.69614	1.70615	1.71918		50	0.959024	1.07217	0.910922	1.10553	1.00938	1.05184	1.03537	0.932566	1.08537	1.02834	1.18127	1.0766	1.04592	0.917115	0.893024	1.02388
52	1.52656	1.52571	2.01061	1.91317	1.48342	1.36973	1.45527	1.48036	1.48601	1.34931	1.70391	2.07471	1.39702	2.81901	1.74155	1.71974		52	0.955897	1.0899	0.937496	1.10223	1.0093	1.06501	1.04906	0.947847	1.09661	1.0355	1.14183	0.995862	1.04483	0.905181	0.869217	0.98717
54	1.54786	1.60984	2.10433	2.00868	1.53737	1.44979	1.45801	1.4773	1.55531	1.33578	1.7742	2.09884	1.40243	2.76137	1.75481	1.74217		54	0.943307	1.06712	0.911956	1.12425	1.039	1.05938	1.0357	0.95467	1.08851	1.04579	1.13942	1.07971	1.04857	0.892475	0.854474	0.974244
56	1.63396	1.69297	2.21816	2.10365	1.53141	1.53231	1.48592	1.49176	1.64534	1.39342	1.80254	2.07336	1.42561	2.75363	1.7941	1.7576		56	0.94322	1.10443	0.932533	1.1108	1.02578	1.03403	1.05666	0.962176	1.08194	1.02656	1.11372	1.09658	1.05529	0.882503	0.85445	1.01011
58	1.65238	1.74544	2.31548	2.12481	1.57721	1.59869	1.57862	1.56229	1.71816	1.51322	1.85734	2.05766	1.42293	2.69621	1.79113	1.70979		58	0.926624	1.07461	0.91454	1.12159	1.00124	1.04978	1.08842	0.977221	1.11868	1.05129	1.11253	1.01897	1.02801	0.865977	0.83923	0.979878
60	1.70709	1.84588	2.36014	2.26331	1.68594	1.65498	1.67595	1.56978	1.81602	1.54793	1.8875	2.07117	1.45328	2.66998	1.76656	1.64877		60	0.960839	1.09286	0.889555	1.09756	0.995303	0.982233	1.05508	0.962256	1.11205	1.06253	1.17469	1.05272	1.05636	0.880418	0.875144	0.977078
62	1.77264	1.82044	2.4596	2.24881	1.71989	1.69327	1.80842	1.66456	1.92294	1.64324	1.9727	2.0684	1.45893	2.49835	1.74476	1.61143		62	0.949965	1.06777	0.94572	1.1184	1.00761	1.01944	1.09303	0.982905	1.11732	1.05228	1.13169	1.10436	1.04793	0.877903	0.822005	0.979246
64	1.87253	1.83571	2.50864	2.34508	1.83539	1.73755	1.9184	1.69517	2.03326	1.74524	1.98585	2.0772	1.44273	2.41061	1.68801	1.54808		64	0.924422	1.04282	0.953877	1.1187	1.00864	0.989187	1.10598	0.979298	1.14367	1.03022	1.07958	1.05496	1.07366	0.85924	0.842453	0.977035
66	1.94457	1.93266	2.50899	2.36879	1.92234	1.81809	1.99359	1.83925	2.09958	1.78474	2.03451	2.07767	1.46063	2.33393	1.58434	1.4805		66	0.967862	1.07518	0.939249	1.11216	1.00069	1.01598	1.11007	0.989953	1.15389	1.10122	1.18734	1.06853	1.06431	0.837587	0.827883	1.00405
68	2.07073	1.92809	2.51874	2.44756	2.02152	1.92231	2.08849	1.8158	2.2014	1.83266	2.05032	2.10442	1.46825	2.25921	1.56578	1.46159		68	0.94497	1.07252	0.958427	1.09742	0.985263	0.979649	1.08656	0.963508	1.13043	1.07286	1.08935	1.06425	1.07031	0.875812	0.857567	0.98209
70	2.15909	1.91215	2.43079	2.55279	2.08433	2.0413	2.18508	1.89786	2.22698	1.91434	2.08853	2.07872	1.45321	2.11928	1.50536	1.42244		70	0.96142	1.06995	0.932061	1.09333	0.975134	0.980165	1.08969	0.972324	1.14078	1.02828	1.16201	1.12101	1.06613	0.842726	0.839154	1.02489
72	2.24689	1.96984	2.44655	2.61107	2.20197	2.15904	2.2116	1.9581	2.26677	1.97589	2.14629	2.06125	1.46586	2.14036	1.49355	1.38182		72	0.95611	1.04232	0.923018	1.08925	0.954939	0.996592	1.09369	0.965708	1.12667	1.06803	1.20465	1.04623	1.08119	0.840064	0.817936	1.01507
74	2.35189	1.99671	2.41039	2.66864	2.29271	2.36588	2.29429	1.99196	2.36158	2.01601	2.10175	2.05582	1.46541	2.03297	1.39883	1.35007		74	0.967991	1.04683	0.948329	1.06122	0.929591	0.933773	1.08115	0.994884	1.10533	0.988386	1.11013	1.03978	1.09159	0.858088	0.816608	1.03314
76	2.38274	1.96873	2.32275	2.78789	2.45003	2.39136	2.33965	2.12298	2.36558	2.05021	2.15115	2.02353	1.4647	1.97567	1.37025	1.3504		76	0.968311	1.03251	0.899808	1.09049	0.961939	0.99818	1.10831	0.986867	1.11991	1.03886	1.16424	1.06045	1.09623	0.820029	0.802983	1.02335
78	2.48816	2.00594	2.34198	2.87647	2.50927	2.55046	2.35916	2.14218	2.40346	2.08424	2.14962	2.02386	1.43477	1.94104	1.32425	1.30173		78	0.966794	1.04324	0.932031	1.05984	0.924735	0.965328	1.0696	0.969635	1.10691	1.01456	1.15738	1.05223	1.10268	0.833895	0.824495	1.03497
80	2.49977	1.96141	2.27616	2.91147	2.54788	2.6282	2.40152	2.25706	2.40291	2.09022	2.17492	2.00012	1.45664	1.87387	1.30856	1.28157		80	0.9659	1.01361	0.936993	1.05679	0.935386	0.960133	1.08716	1.00427	1.1244	1.02276	1.21819	1.10824	1.082	0.822385	0.795619	1.01273
82	2.50954	1.99546	2.24024	2.93089	2.61922	2.66288	2.36242	2.28799	2.41056	2.10287	2.19195	1.97803	1.43427	1.93072	1.26788	1.27312		82	0.954632	0.985549	0.90314	1.09621	0.964026	0.978374	1.07851	0.994507	1.08555	1.03201	1.14046	1.08054	1.10703	0.817995	0.813927	1.05002
84	2.56274	2.02048	2.19419	2.98417	2.69252	2.73923	2.37609	2.33041	2.40882	2.11885	2.15197	1.96479	1.43659	1.8417	1.2426	1.23501		84	0.957345	1.00417	0.934806	1.0536	0.890062	0.934899	1.07639	0.998244	1.10203	1.1003	1.24117	1.1544	1.10211	0.830908	0.794511	1.02898
86	2.48441	1.98917	2.13394	2.98052	2.76629	2.94874	2.36453	2.35981	2.43524	2.12775	2.08416	1.94802	1.41452	1.85075	1.18366	1.21691		86	0.957288	1.002	0.921622	1.07913	0.92442	0.922331	1.08821	0.989169	1.10216	1.01809	1.18181	1.06704	1.11434	0.852294	0.801748	1.03543
88	2.53344	1.97852	2.14723	2.92532	2.8011	2.90753	2.35771	2.40605	2.39583	2.10561	2.10416	1.90455	1.42011	1.78722	1.1594	1.19919		88	0.937147	0.983095	0.892486	1.05329	0.900115	0.907484	1.07804	0.985264	1.09678	1.06543	1.27241	1.16688	1.11621	0.834039	0.78566	1.07049
90	2.48614	2.00449	2.10636	2.92965	2.77268	2.84233	2.34485	2.50344	2.40673	2.06713	2.11103	1.87969	1.38766	1.76515	1.13335	1.17674		90	0.953849	0.989356	0.905505	1.07731	0.91957	0.929351	1.08493	0.994912	1.09613	1.06719	1.2234	1.07497	1.08126	0.802328	0.752969	1.06331
92	2.50325	2.05149	2.13381	2.84298	2.85492	2.85076	2.33634	2.41234	2.36305	2.07736	2.08615	1.86877	1.38638	1.8169	1.10017	1.14171		92	0.971423	0.975783	0.925341	1.05899	0.904614	0.893763	1.0744	0.992497	1.09221	1.05406	1.13333	1.13381	1.10545	0.849946	0.778703	1.07464
94	2.50153	1.99461	2.13084	2.77024	2.80184	2.87978	2.31497	2.3663	2.32704	2.04762	2.03397	1.86141	1.37006	1.7531	1.12847	1.13612		94	0.945378	0.993479	0.936009	1.05265	0.888498	0.883661	1.08196	0.973402	1.07055	1.0403	1.25259	1.05907	1.10852	0.845704	0.803049	1.07116
96	2.45072	1.92892	2.09641	2.6894	2.74245	2.98913	2.26953	2.41383	2.30951	2.02554	2.00415	1.82827	1.37761	1.71769	1.12124	1.09526		96	0.956386	0.970766	0.927657	1.04041	0.8607	0.838302	1.07578	0.986019	1.07558	1.06366	1.22928	1.06995	1.12316	0.861139	0.775693	1.07275
98	2.41658	1.94179	2.1192	2.57535	2.67013	2.87917	2.20395	2.41299	2.32159	2.00514	2.0469	1.80863	1.37439	1.68169	1.11337	1.1192		98	0.975741	1.00558	0.934924	1.02344	0.866448	0.849419	1.09407	1.00145	1.09894	1.02491	1.16479	1.04875	1.13066	0.863591	0.787436	1.06951
100	2.40134	1.9838	2.08367	2.48606	2.60543	2.72837	2.19883	2.39959	2.22113	1.92688	1.98374	1.80184	1.3332	1.68511	1.08261	1.09719		100	0.931011	0.962887	0.889932	1.02782	0.859336	0.840187	1.07891	0.981435	1.06783	1.01676	1.21752	1.05553	1.10956	0.849182	0.804611	1.09552
102	2.39041	1.94212	1.99465	2.40672	2.60889	2.83693	2.11066	2.39642	2.1898	1.8769	1.98591	1.80067	1.33915	1.61414	1.04988	1.09134		102	0.95317	0.97812	0.909972	1.01929	0.874118	0.822433	1.07713	0.996262	1.09872	1.04804	1.22569	1.117	1.11262	0.859514	0.786958	1.10113
104	2.38217	1.88018	1.99338	2.38627	2.54911	2.79967	2.06696	2.37397	2.16921	1.81058	1.98103	1.76741	1.32673	1.69423	1.02998	1.08711		104	0.94595	0.973727	0.927067	1.0181	0.871865	0.845708	1.07152	0.996959	1.0906	1.0599	1.21462	1.08718	1.12175	0.853403	0.803185	1.10685
106	2.3511	1.86865	1.91937	2.30258	2.55175	2.78417	2.02874	2.29949	2.07902	1.77829	1.90654	1.77149	1.30741	1.67407	0.978367	1.05028		106	0.939467	0.952786	0.896789	0.989666	0.84904	0.765311	1.06397	0.971393	1.08971	1.07209	1.15574	1.09338	1.10605	0.872987	0.796182	1.06065
108	2.32318	1.89677	1.96952	2.23779	2.4727	2.64904	1.99784	2.26148	2.03233	1.68888	1.93775	1.71217	1.32673	1.63489	1.0006	1.02787		108	0.939991	0.965733	0.933094	0.972028	0.832027	0.766266	1.0698	0.988016	1.0919	1.05308	1.20446	1.03144	1.13424	0.886193	0.802167	1.06873
110	2.32284	1.85017	1.91257	2.24463	2.37586	2.65195	1.91506	2.25559	1.95433	1.66883	1.88451	1.72148	1.30557	1.58114	0.99843	1.06559		110	0.942965	0.927403	0.946259	0.982567	0.837177	0.776648	1.07433	0.993429	1.08636	0.975116	1.11767	1.0892	1.1148	0.880326	0.794674	1.0943
112	2.28392	1.82796	1.89434	2.25453	2.35393	2.54065	1.8338	2.19593	1.93458	1.63336	1.87329	1.703	1.291	1.55986	0.961072	1.02419		112	0.951102	0.954376	0.912006	0.95993	0.85997	0.797728	1.09769	0.992555	1.10035	1.04196	1.12915	1.07342	1.11926	0.910729	0.833988	1.11145
114	2.22721	1.84217	1.91812	2.18819	2.25308	2.40354	1.81775	2.1616	1.85732	1.59781	1.87452	1.67806	1.27973	1.52214	0.979729	1.00507		114	0.947526	0.953037	0.961129	0.992376	0.823451	0.768288	1.08408	0.97896	1.11112	1.05383	1.18003	1.14887	1.0984	0.884588	0.791818	1.12177
116	2.28033	1.83273	1.84812	2.25795	2.18928	2.49921	1.74361	2.11744	1.81355	1.57305	1.83718	1.6788	1.27671	1.37561	1.01234	1.05296		116	0.940579	0.958045	0.944317	0.983238	0.860019	0.802772	1.08209	0.971608	1.09136	1.01814	1.09806	1.0574	1.11405	0.887507	0.82087	1.0761
118	2.2807	1.80331	1.83222	2.27586	2.15872	2.27335	1.7344	2.10663	1.71978	1.48793	1.82872	1.66298	1.27537	1.37477	0.953862	1.01144		118	0.962095	0.929022	0.944218	0.968054	0.843706	0.77544	1.07216	0.952338	1.08772	1.04875	1.1905	1.09029	1.07835	0.867831	0.799587	1.1053
120	2.2124	1.80837	1.80569	2.25513	2.12978	2.23692	1.66283	2.0302	1.75541	1.49421	1.81495	1.64707	1.2802	1.37969	0.985974	1.02024		120	0.931983	0.923069	0.91423	0.97597	0.829393	0.774324	1.09136	0.983824	1.10636	1.05075	1.1392	1.13964	1.12222	0.891264	0.861948	1.09739
122	2.23509	1.81759	1.818	2.23398	2.03293	2.17048	1.66889	2.03178	1.61503	1.45116	1.75112	1.63637	1.2543	1.33705	1.00336	1.00437		122	0.928481	0.91576	0.929841	0.9479	0.801786	0.74724	1.07192	0.963121	1.09286	1.03861	1.19594	1.0749	1.0864	0.893295	0.828145	1.12669
124	2.21783	1.77549	1.78705	2.26647	1.98102	2.16079	1.5907	2.00013	1.66656	1.44151	1.75626	1.61537	1.2328	1.25008	0.980545	0.992756		124	0.924411	0.922957	0.941123	0.973979	0.820711	0.744451	1.07136	0.987276	1.10335	1.06021	1.15805	1.04868	1.09513	0.91166	0.849184	1.13529
126	2.16218	1.76892	1.74797	2.19927	1.95739	2.0538	1.59775	1.9669	1.60521	1.38202	1.77242	1.6245	1.25767	1.34031	0.98511	1.02253		126	0.933384	0.898567	0.968039	0.948135	0.795011	0.760507	1.06397	0.978724	1.08249	1.04951	1.14317	1.09595	1.10472	0.906443	0.832128	1.07856
128	2.10518	1.75876	1.74696	2.2364	1.92384	2.07436	1.5415	1.94318	1.55296	1.39219	1.72439	1.59792	1.22458	1.22599	1.01198	0.989729		128	0.937488	0.9222	0.938568	0.954164	0.80631	0.735583	1.06357	0.971657	1.09658	1.05302	1.1265	1.09445	1.09855	0.882816	0.821072	1.12653
130	2.10844	1.74025	1.7513	2.25541	1.859	2.06267	1.55158	1.85902	1.58111	1.32214	1.71793	1.58715	1.23151	1.23949	0.987434	0.989566		130	0.940404	0.91834	0.96638	0.948973	0.80864	0.716006	1.06308	0.967524	1.1013	1.03721	1.13222	1.02438	1.09744	0.892274	0.852621	1.11308
132	2.11239	1.71861	1.72151	2.26529	1.9143	1.86988	1.52108	1.86346	1.53791	1.32003	1.70803	1.60638	1.24613	1.21029	0.99437	0.991521		132	0.918065	0.887196	0.879689	0.9311	0.776772	0.693489	1.07254	0.967729	1.07805	1.00602	1.14118	1.18476	1.09986	0.884167	0.853344	1.15699
134	2.13033	1.77076	1.71884	2.21749	1.8085	1.89183	1.48692	1.8244	1.53286	1.32879	1.67796	1.5911	1.20373	1.20536	1.00398	0.993549		134	0.90807	0.876943	0.917823	0.971402	0.788833	0.758484	1.05532	0.978196	1.07834	0.972135	1.15288	1.16125	1.08164	0.895514	0.818281	1.1444
136	2.0849	1.73988	1.73355	2.18741	1.83106	1.82771	1.48477	1.80347	1.49775	1.29009	1.64685	1.59138	1.18694	1.09836	0.965323	0.985983		136	0.932227	0.902735	0.985444	0.940146	0.783997	0.737837	1.08505	0.975655	1.09441	0.957681	1.07736	1.05374	1.10818	0.917041	0.844997	1.12806
138	2.06779	1.76837	1.71321	2.23703	1.83227	1.7799	1.43766	1.75383	1.47935	1.31149	1.66239	1.54863	1.20529	1.17539	1.01824	0.988847		138	0.926483	0.907225	0.922103	0.952733	0.810536	0.721836	1.05136	0.978127	1.07733	0.967652	1.10069	1.0878	1.10806	0.903503	0.850795	1.11414
140	2.07385	1.75251	1.7479	2.14441	1.74795	1.80833	1.42514	1.73643	1.469	1.28571	1.61358	1.5564	1.20521	1.06863	0.997978	0.969293		140	0.91155	0.890487	0.95602	0.970743	0.802053	0.740153	1.03529	0.987459	1.06581	1.00176	1.16515	1.13042	1.08345	0.879515	0.836093	1.11797
142	2.0781	1.77783	1.69043	2.1554	1.7359	1.86186	1.40209	1.74567	1.46355	1.27193	1.62526	1.52724	1.187	1.09476	1.00589	0.94514		142	0.928055	0.875215	0.93964	0.938903	0.786874	0.720535	1.06862	0.987355	1.08884	0.97772	1.05557	1.05386	1.10599	0.916448	0.852573	1.13804
144	2.02921	1.74088	1.73285	2.04474	1.68992	1.85791	1.38814	1.74439	1.46472	1.22187	1.57419	1.56077	1.16863	1.11703	1.02173	0.934608		144	0.902324	0.864498	0.929755	0.927783	0.750252	0.718341	1.05928	0.992869	1.06437	0.986017	1.14187	1.0499	1.10717	0.898589	0.869143	1.14204
146	2.05782	1.72334	1.70709	2.04524	1.69385	1.92628	1.39882	1.65632	1.43212	1.21682	1.561	1.52873	1.16878	1.0705	1.06751	0.938162		146	0.939372	0.907387	0.968174	0.938633	0.725001	0.652227	1.05207	0.990929	1.08036	1.00415	1.11186	1.0164	1.115	0.929894	0.860077	1.11407
148	2.01333	1.7672	1.68132	2.0105	1.68777	1.86048	1.34097	1.55555	1.39694	1.20046	1.56908	1.53574	1.14108	1.14792	1.08678	0.914509		148	0.899738	0.879839	0.942967	0.937081	0.750884	0.711534	1.02467	0.984147	1.04533	0.909066	1.04035	1.04848	1.10439	0.938568	0.835486	1.14378
150	2.01378	1.71141	1.74114	1.97522	1.70966	1.8643	1.3412	1.58189	1.34149	1.20653	1.53019	1.53113	1.15146	1.08173	1.06553	0.942583		150	0.892329	0.856432	0.929189	0.917172	0.760013	0.702095	1.05828	1.00833	1.0486	0.960096	1.157	1.06069	1.1085	0.91953	0.859131	1.09597
152	1.96049	1.74396	1.68986	1.97578	1.64713	1.84357	1.28642	1.50659	1.35139	1.19062	1.52545	1.50612	1.13244	1.10577	1.07096	0.896164		152	0.89255	0.886922	0.916539	0.864463	0.681414	0.656229	1.02954	0.999554	1.06181	0.966715	1.15626	1.13919	1.1151	0.906472	0.86472	1.10996
154	1.96855	1.76286	1.7309	1.96514	1.69039	1.86253	1.27044	1.48515	1.32396	1.14814	1.51177	1.50842	1.14434	1.05335	1.08287	0.885077		154	0.916919	0.854811	0.901104	0.87569	0.698033	0.646386	1.03053	1.01006	1.04514	0.925995	1.13311	1.07809	1.10605	0.918189	0.861521	1.12883
156	1.99039	1.72027	1.70072	1.93854	1.55086	1.81926	1.29334	1.42535	1.28374	1.18026	1.52905	1.519	1.1375	1.06316	1.09931	0.865247		156	0.89038	0.878616	0.932035	0.882645	0.701562	0.68523	1.07306	1.02691	1.08249	0.943928	1.06111	1.09682	1.10906	0.913852	0.844906	1.12765
158	1.94233	1.73146	1.68199	1.93729	1.62011	1.8949	1.23394	1.36609	1.25076	1.18971	1.47114	1.52007	1.12482	1.0595	1.07717	0.868046		158	0.913536	0.860721	0.918703	0.902253	0.723211	0.671275	1.04792	1.00154	1.05252	0.941722	1.12203	1.08125	1.11244	0.930655	0.862195	1.14286
160	1.93504	1.71677	1.6835	1.91109	1.68118	1.89441	1.20167	1.37357	1.22771	1.17426	1.44674	1.5032	1.11043	1.03125	1.09714	0.831173		160	0.894221	0.866113	0.92392	0.880257	0.698891	0.66386	1.04906	0.990891	1.03902	0.94001	1.15353	1.08597	1.1227	0.931635	0.853477	1.14845
162	1.88452	1.7056	1.70678	1.90448	1.61658	1.81339	1.17886	1.42629	1.23362	1.15289	1.42517	1.50338	1.10569	1.00517	1.11323	0.854971		162	0.919845	0.853597	0.948944	0.877983	0.68879	0.652541	1.04921	0.993598	1.06867	0.952522	1.15518	1.1428	1.09897	0.947125	0.831173	1.1373
164	1.87237	1.73674	1.68201	1.9489	1.57557	1.8315	1.19919	1.36368	1.20986	1.18666	1.37211	1.49369	1.10125	1.11812	1.12701	0.894799		164	0.913124	0.8609	0.892529	0.864955	0.695933	0.657834	1.06102	1.00327	1.07457	0.980417	1.16764	1.08492	1.10264	0.913407	0.834262	1.11915
166	1.8883	1.71482	1.68094	1.93158	1.5939	1.72706	1.23349	1.36298	1.15582	1.10903	1.38764	1.46844	1.10684	1.16802	1.11072	0.86034		166	0.908631	0.850115	0.945714	0.819657	0.669609	0.622479	1.05827	1.007	1.06067	0.987352	1.21507	1.0897	1.15052	0.955897	0.858489	1.1247
168	1.8615	1.68568	1.68145	1.90595	1.5727	1.80261	1.16355	1.31958	1.20343	1.12044	1.40286	1.49548	1.09277	1.06769	1.11915	0.853309		168	0.893744	0.857679	0.944831	0.820576	0.649401	0.640082	1.03719	1.0094	1.03552	0.953631	1.19166	1.04862	1.10088	0.958105	0.825711	1.13348
170	1.88581	1.68565	1.6619	1.87593	1.52576	1.84282	1.17773	1.2564	1.15514	1.13104	1.35644	1.48766	1.06973	1.04019	1.18098	0.855935		170	0.896898	0.846357	0.952456	0.813653	0.668844	0.652216	1.06069	1.01236	1.05075	0.975962	1.21391	1.05809	1.12633	0.944718	0.842135	1.11328
172	1.85041	1.65679	1.63966	1.89229	1.5972	1.82437	1.14591	1.2981	1.11319	1.11432	1.35373	1.47123	1.08753	1.04344	1.15333	0.840661		172	0.885153	0.856174	0.940017	0.818657	0.666618	0.640542	1.06333	1.01492	1.04839	0.955719	1.20614	1.14948	1.14137	0.941674	0.851111	1.14111
174	1.82393	1.64893	1.65912	1.91016	1.51753	1.84588	1.07606	1.3298	1.12635	1.06308	1.31742	1.48677	1.10547	1.06616	1.15516	0.845503		174	0.915697	0.885202	0.935314	0.810577	0.697834	0.629104	1.05845	1.00521	1.05415	0.997147	1.24498	1.11153	1.12172	0.950938	0.873477	1.13822
176	1.79925	1.67318	1.64079	1.80512	1.523	1.82197	1.1401	1.23436	1.11336	1.0604	1.28014	1.48095	1.06686	1.01748	1.18207	0.821119		176	0.902794	0.89351	0.961913	0.787972	0.650901	0.681061	1.06038	1.00195	1.05929	0.930377	1.24592	1.09146	1.1173	0.941657	0.869711	1.14081
178	1.7783	1.66125	1.61798	1.80633	1.43646	1.70213	1.12093	1.2499	1.05162	1.02923	1.27699	1.44627	1.06227	1.02974	1.16851	0.827452		178	0.906633	0.882285	0.949138	0.803711	0.682534	0.687336	1.04564	1.002	1.04004	0.963346	1.19739	1.12797	1.12623	0.952058	0.84568	1.15875
180	1.78479	1.65917	1.62916	1.83593	1.51051	1.79096	1.07515	1.25087	1.04941	1.06364	1.2947	1.45045	1.0592	1.02587	1.16315	0.817991		180	0.909998	0.871133	0.957348	0.772149	0.640896	0.66576	1.05627	0.989894	1.04368	0.988722	1.19893	1.14292	1.12254	0.954644	0.843147	1.12957
182	1.72169	1.65009	1.65211	1.77687	1.42808	1.7112	1.06695	1.27298	1.03269	1.01764	1.27502	1.43609	1.05633	1.03313	1.15474	0.81708		182	0.905466	0.85415	0.926054	0.79474	0.654931	0.673837	1.07055	0.999764	1.06754	1.01439	1.2233	1.14238	1.11935	0.957191	0.857258	1.12456
184	1.6829	1.61218	1.66613	1.71579	1.50532	1.62446	1.03426	1.24172	1.08115	1.04917	1.26186	1.44878	1.06074	1.06756	1.1584	0.825852		184	0.904345	0.868269	0.94615	0.799104	0.678342	0.723233	1.07319	1.01486	1.03845	0.971733	1.24398	1.12912	1.13216	0.963302	0.843865	1.1329
186	1.70048	1.62434	1.62307	1.74367	1.40565	1.68748	1.03649	1.21402	1.06347	1.00966	1.24935	1.4391	1.0353	1.02562	1.16102	0.832345		186	0.914668	0.883703	0.936546	0.776874	0.693778	0.703134	1.04298	1.00843	1.02694	1.00983	1.18261	1.12323	1.14437	0.975143	0.831677	1.14826
188	1.685	1.63892	1.62296	1.6813	1.44522	1.63606	0.994196	1.22927	1.05792	0.996152	1.25343	1.43588	1.05848	1.05891	1.19447	0.839094		188	0.934462	0.88028	0.949522	0.770114	0.70681	0.698393	1.06355	1.00527	1.05845	1.01494	1.26336	1.08705	1.12382	0.967419	0.862364	1.17712
190	1.61282	1.59842	1.64328	1.66467	1.37583	1.65005	0.998109	1.17943	1.05602	0.943466	1.24664	1.44446	1.02902	0.956221	1.21203	0.855343		190	0.959291	0.874238	0.995312	0.768981	0.720578	0.697049	1.06052	1.01679	1.04329	1.02212	1.24294	1.16826	1.14135	1.00748	0.863615	1.16927
192	1.65614	1.59763	1.63703	1.63966	1.36633	1.53699	1.01407	1.22959	1.02541	0.961541	1.20725	1.44535	1.05388	1.09232	1.17987	0.842158		192	0.92195	0.868433	0.937942	0.772451	0.71288	0.716643	1.06083	1.01824	1.06078	1.0088	1.38046	1.1528	1.13826	0.975752	0.864746	1.16687
194	1.63631	1.58665	1.60806	1.72935	1.40005	1.65469	0.987106	1.18968	0.993493	0.968543	1.21167	1.42655	1.03751	1.03641	1.17316	0.85542		194	0.925052	0.894417	0.941768	0.772626	0.730866	0.750627	1.04698	0.994116	1.03986	1.05351	1.21742	1.11635	1.13004	0.964972	0.853395	1.17588
196	1.60665	1.59713	1.56634	1.66777	1.37455	1.572	0.985709	1.199	1.007	0.966394	1.19192	1.41078	1.02415	0.913119	1.20692	0.835002		196	0.90569	0.840316	0.934714	0.830363	0.788455	0.796965	1.02821	0.983216	1.02516	1.01243	1.26546	1.0959	1.12684	0.968295	0.856881	1.19525
198	1.56444	1.57764	1.6101	1.71924	1.35861	1.59341	0.975502	1.24539	1.02627	0.916594	1.22422	1.40712	1.03013	1.03993	1.14298	0.818701		198	0.916742	0.827827	0.936396	0.8153	0.784387	0.770006	1.03027	0.990133	1.02664	0.950207	1.17328	1.10309	1.12492	0.984562	0.87419	1.17663
200	1.59375	1.58709	1.60146	1.72484	1.39083	1.72471	0.984355	1.14066	1.01651	0.927492	1.19131	1.40947	1.02151	0.997714	1.18981	0.821162		200	0.94179	0.852443	0.943778	0.835592	0.793552	0.807448	1.03316	1.00344	1.01542	1.06427	1.21734	1.17867	1.12058	0.988325	0.84446	1.17015
202	1.53804	1.55471	1.55438	1.68709	1.47703	1.67685	1.00567	1.1546	0.954967	0.902377	1.1514	1.42103	1.01953	1.0419	1.14508	0.84478		202	0.91722	0.852153	0.955588	0.81816	0.786509	0.763666	1.0285	0.992981	1.04446	0.978995	1.19234	1.12743	1.12546	0.962941	0.869799	1.16917
204	1.56422	1.55126	1.57857	1.70781	1.33245	1.71712	0.932382	1.21505	0.986361	0.909066	1.18078	1.3937	1.0204	1.05597	1.16718	0.834814		204	0.920657	0.885283	0.961273	0.805671	0.776942	0.822837	1.01216	0.974472	1.01585	0.995049	1.18332	1.18996	1.11017	0.984787	0.858136	1.19113
206	1.52067	1.5386	1.57829	1.70853	1.43569	1.71061	0.935863	1.1242	0.964764	0.941126	1.14546	1.39591	1.02024	1.06529	1.17303	0.838387		206	0.937903	0.853395	0.910189	0.795418	0.755599	0.736531	1.03225	0.982434	1.03081	1.06403	1.17651	1.10243	1.11781	0.981425	0.859402	1.18745
208	1.51126	1.54272	1.57564	1.7431	1.37644	1.69946	0.955359	1.22989	0.952825	0.843104	1.17758	1.3846	1.03825	1.03276	1.16068	0.830503		208	0.915514	0.867166	0.964352	0.816433	0.808689	0.804759	1.01729	0.99494	1.02098	0.952837	1.22344	1.15157	1.10226	1.00396	0.862032	1.21087
210	1.50655	1.51421	1.56229	1.69442	1.32294	1.71331	0.92552	1.12833	0.998271	0.902545	1.15656	1.39197	1.01985	1.06023	1.20347	0.85791		210	0.9445	0.866498	0.90811	0.811678	0.754121	0.721953	1.01512	1.01015	1.00967	1.02099	1.23487	1.11785	1.13634	1.0204	0.903033	1.21187
212	1.49276	1.51739	1.56492	1.73346	1.35424	1.81525	0.989519	1.12128	0.92686	0.890994	1.14137	1.37466	1.01536	1.05592	1.13582	0.826594		212	0.958378	0.868868	0.916044	0.842728	0.792406	0.81392	0.999489	0.992866	1.01796	1.00519	1.28446	1.06561	1.10464	0.989331	0.884252	1.19428
214	1.48437	1.53708	1.56256	1.7819	1.33252	1.73653	0.902886	1.10162	0.948844	0.900856	1.13046	1.36535	1.02691	0.94145	1.16322	0.836599		214	0.910902	0.880469	0.950832	0.830699	0.801678	0.812142	1.02101	1.00238	1.03987	1.02937	1.17898	1.09937	1.09214	1.02339	0.863536	1.20088
216	1.45113	1.50995	1.53892	1.79534	1.36258	1.89877	0.940663	1.1301	0.950311	0.868438	1.13518	1.36219	1.02703	0.99959	1.16881	0.841066		216	0.951123	0.859896	0.961031	0.829867	0.791061	0.789866	0.993332	0.987896	1.01133	0.968131	1.17664	1.10312	1.10792	0.997005	0.836689	1.22037
218	1.43403	1.51346	1.53833	1.8582	1.33923	1.7443	0.922364	1.10005	0.932495	0.885418	1.14194	1.35379	1.03476	1.00766	1.17486	0.844264		218	0.956732	0.868366	0.994934	0.855748	0.831121	0.850931	0.991407	0.997438	1.01361	1.02063	1.2391	1.08942	1.06874	0.978242	0.855504	1.18183
220	1.42358	1.44539	1.53272	1.8568	1.3841	1.78751	0.906845	1.11983	0.924412	0.883167	1.15175	1.35314	1.0149	1.00009	1.17319	0.859059		220	0.953548	0.877159	0.975819	0.898918	0.838326	0.832293	0.972032	1.00124	1.00764	0.9701	1.1723	1.1142	1.09201	1.01067	0.903965	1.20843
222	1.45899	1.48031	1.53109	1.83061	1.31237	1.73039	0.918454	1.08802	0.935596	0.90137	1.15506	1.35267	1.01406	0.981425	1.12688	0.846679		222	0.914028	0.870189	0.92899	0.873008	0.825851	0.831049	0.960173	1.0083	0.968787	1.02919	1.13244	1.02804	1.0957	1.00936	0.876503	1.20209
224	1.42898	1.48351	1.50099	1.82803	1.30539	1.75124	0.915134	1.07481	0.942583	0.898677	1.17073	1.33884	1.03201	0.97629	1.13989	0.850017		224	0.955004	0.916589	1.00701	0.8363	0.798656	0.792166	0.978429	1.02311	0.990082	1.03454	1.19905	1.04874	1.05931	1.01483	0.871546	1.23932
226	1.38926	1.4271	1.50567	1.82606	1.3012	1.90036	0.917621	1.05798	0.969613	0.904902	1.14007	1.33763	1.03423	1.05995	1.13914	0.842945		226	0.937992	0.865226	0.897173	0.853859	0.873109	0.823136	0.98436	1.01374	0.996311	0.949252	1.17726	1.07182	1.10171	0.992674	0.877202	1.23212
228	1.40837	1.4386	1.53087	1.85572	1.34272	1.84308	0.918743	1.0356	0.95126	0.889905	1.12231	1.34424	1.00025	0.996632	1.13916	0.851961		228	0.948822	0.868887	0.996267	0.870294	0.835842	0.861635	0.984511	0.989453	0.996452	1.05691	1.17812	1.05746	1.09452	1.04701	0.916842	1.20908
230	1.44742	1.42226	1.51731	1.86597	1.2788	1.87889	0.870451	1.06743	0.967979	0.915123	1.15665	1.31887	1.02276	0.952088	1.11949	0.824692		230	0.929653	0.869182	0.970414	0.89895	0.88515	0.846284	0.985143	1.00839	0.996994	1.00278	1.12721	1.06471	1.10069	0.993346	0.86487	1.19135
232	1.44769	1.41006	1.4713	1.86739	1.28364	1.88449	0.888575	1.03819	0.913451	0.908707	1.14978	1.32858	1.0028	1.02142	1.11744	0.833454		232	0.94815	0.90155	0.971619	0.875355	0.842716	0.847527	0.938915	1.00727	0.978616	0.958573	1.24098	1.12177	1.0902	1.02211	0.888087	1.2204
234	1.35912	1.42719	1.52877	1.91676	1.28279	1.88771	0.910242	1.01463	0.903878	0.933064	1.18066	1.30301	1.01501	1.00004	1.0977	0.842568		234	0.927688	0.881878	0.935633	0.888181	0.871193	0.894416	0.952376	1.01301	0.974593	0.975811	1.22923	1.10672	1.08386	1.01469	0.912386	1.21531
236	1.37515	1.36164	1.46404	1.90066	1.35192	1.85443	0.906605	0.977706	0.949264	0.940174	1.16099	1.32523	0.991716	0.93918	1.10025	0.870654		236	0.945743	0.869248	0.939733	0.869399	0.84882	0.818242	0.943114	1.0006	0.968086	0.988179	1.17087	1.0167	1.10051	1.02096	0.925625	1.20114
238	1.34511	1.38466	1.47225	1.90272	1.2756	1.96054	0.862533	0.984987	0.908391	0.935852	1.18391	1.30772	0.995928	1.00097	1.09725	0.845199		238	0.934274	0.856942	0.952138	0.929057	0.947935	0.934483	0.944614	0.996585	0.959551	0.976664	1.15048	1.20924	1.08931	1.03041	0.906567	1.23935
240	1.35741	1.37223	1.43324	1.89159	1.34551	1.85066	0.907725	1.02177	0.8889	0.986457	1.20672	1.30687	1.01438	0.996751	1.1008	0.841074		240	0.965943	0.868433	0.91369	0.90661	0.88267	0.917093	0.950229	1.03965	0.968392	0.970533	1.15495	1.09962	1.07621	1.03484	0.922444	1.19706
242	1.27392	1.3173	1.4363	1.87377	1.23499	1.86695	0.893145	1.0495	0.902509	0.970477	1.20331	1.32513	1.00068	0.980548	1.06013	0.825502		242	0.957544	0.891601	0.930571	0.875576	0.845368	0.810578	0.922123	1.00573	0.944384	0.970937	1.12986	1.09322	1.10015	1.05255	0.944909	1.20599
244	1.28873	1.34478	1.46305	1.93765	1.21074	1.80165	0.876989	1.0484	0.957897	0.98276	1.12298	1.32023	1.01427	0.971951	1.1553	0.847239		244	0.973072	0.89355	0.98432	0.913483	0.904313	0.948853	0.928601	1.0162	0.956082	0.993574	1.16567	1.04075	1.09917	1.0432	0.92154	1.20246
246	1.26475	1.36228	1.43159	1.91476	1.25426	1.95073	0.91078	1.03216	0.942067	0.981907	1.16593	1.28614	1.00679	1.04062	1.118	0.839263		246	0.949935	0.867578	0.996129	0.913615	0.935618	0.927382	0.948684	1.04184	0.948355	0.969721	1.18402	1.07378	1.08166	1.02741	0.927357	1.21497
248	1.25949	1.33247	1.39921	1.83652	1.25984	1.88675	0.920171	0.974364	0.931939	1.00448	1.16169	1.29263	1.01274	0.94062	1.09576	0.845216		248	0.956553	0.889142	0.974665	0.929395	0.874191	0.929993	0.945715	1.03057	0.966887	1.02417	1.23552	1.09967	1.0709	1.03474	0.898782	1.25917
250	1.24915	1.28478	1.4297	1.84736	1.19508	1.98169	0.919407	0.992397	0.9147	0.999335	1.17448	1.27551	1.02754	0.969245	1.11945	0.852916		250	0.956869	0.909314	0.887712	0.93393	0.842941	0.849383	0.950413	1.00878	0.972905	0.975664	1.08335	1.12756	1.07546	1.06125	0.941887	1.2103
252	1.25351	1.28058	1.41228	1.89863	1.2262	1.80841	0.887771	0.964802	0.933126	1.0065	1.15033	1.28374	0.998824	1.00583	1.07049	0.83173		252	0.971349	0.918773	0.919315	0.897838	0.886278	0.896213	0.946911	1.01953	0.948821	0.991729	1.12326	1.06466	1.06375	1.02023	0.917042	1.21864
254	1.26822	1.28565	1.38867	1.85013	1.18735	1.77127	0.925627	0.968549	0.910949	0.967904	1.15927	1.25714	1.03025	1.05854	1.08534	0.849189		254	0.983061	0.926921	0.910726	0.919485	0.895425	0.873435	0.914165	1.01305	0.927444	1.01255	1.13393	1.05597	1.08257	1.082	0.926345	1.20848
256	1.23912	1.28112	1.39992	1.82611	1.20088	1.77726	0.890525	0.909277	0.915394	1.02607	1.15661	1.2781	1.01886	1.00704	1.04746	0.852977		256	0.976775	0.942294	0.92676	0.957552	0.899006	0.886263	0.914724	1.0046	0.93964	1.00261	1.13512	1.05662	1.07456	1.06414	0.950432	1.18993
258	1.19645	1.26317	1.33888	1.85199	1.15976	1.78329	0.897751	1.02354	0.918539	1.04268	1.15823	1.25346	1.01911	0.963474	1.048	0.827489		258	0.962533	0.91662	0.918209	0.948157	0.876827	0.897998	0.891455	1.0008	0.917778	0.969003	1.10952	1.00036	1.09767	1.08559	0.938128	1.21051
260	1.2117	1.29391	1.34496	1.78835	1.19765	1.72651	0.869562	0.971026	0.929593	1.05862	1.17273	1.25506	1.02518	1.00563	1.0144	0.827446		260	0.966121	0.873224	0.949437	0.953089	0.898114	0.912151	0.935248	1.01545	0.934368	0.989077	1.07881	1.04597	1.07235	1.06007	0.939968	1.22534
262	1.18889	1.28157	1.37535	1.83703	1.17868	1.67501	0.957374	1.01175	0.946973	1.0774	1.14595	1.27045	1.03653	1.08648	1.07466	0.844837		262	0.967564	0.934613	0.968545	0.957994	0.892655	0.939707	0.924796	1.01016	0.943436	1.00089	1.09682	1.06011	1.08026	1.07943	0.930391	1.19045
264	1.19082	1.23694	1.37329	1.79815	1.15759	1.67186	0.887089	0.974338	0.939265	1.06653	1.14705	1.248	1.00779	0.948378	1.02076	0.839986		264	1.00445	0.94102	0.95819	0.971386	0.917256	0.92873	0.923883	1.03522	0.930654	0.930921	1.03745	0.991711	1.10526	1.11965	1.0032	1.17803
266	1.23385	1.2598	1.40041	1.76747	1.14008	1.69428	0.912455	0.945406	0.955297	1.04553	1.16272	1.24839	1.02364	0.95952	1.02962	0.840825		266	0.993488	0.94521	0.919325	0.936994	0.914275	0.908404	0.902855	0.999227	0.926595	1.02905	1.16163	0.97948	1.08013	1.08994	0.921142	1.22407
268	1.22007	1.22065	1.35361	1.78134	1.11282	1.61484	0.911624	0.967159	0.915125	1.07665	1.1307	1.24521	1.01259	0.979467	1.01631	0.846185		268	0.972042	0.958524	0.952618	0.927336	0.893958	0.893535	0.92843	1.01026	0.942805	0.941334	1.03114	1.03633	1.0808	1.08268	0.953822	1.1867
270	1.15183	1.19929	1.32186	1.78128	1.1855	1.58902	0.868463	0.984196	0.940588	1.0892	1.14433	1.21138	1.01905	0.987901	1.0193	0.845668		270	0.993947	0.947317	0.989152	0.99079	0.989086	0.981212	0.919364	0.993352	0.944512	0.982332	1.07818	1.01714	1.08947	1.099	0.9469	1.22866
272	1.20978	1.24136	1.35978	1.73903	1.10373	1.54693	0.887651	0.970955	0.94106	1.07705	1.14329	1.23039	1.02339	0.980007	1.00646	0.851469		272	0.967995	0.967186	0.955752	0.983043	0.980726	0.933458	0.929328	1.01198	0.947365	1.01471	1.23064	0.979497	1.07568	1.08488	0.940966	1.20329
274	1.17271	1.16932	1.30208	1.71299	1.11414	1.52712	0.883731	1.011	0.998432	1.10024	1.12343	1.21999	1.04045	0.986158	1.0453	0.856234		274	1.02088	0.898619	0.921609	0.967449	0.914135	0.935591	0.900844	0.977211	0.937878	0.976715	1.06805	1.0122	1.08907	1.06597	0.952582	1.17723
276	1.11902	1.16681	1.28528	1.74048	1.13464	1.46307	0.916316	0.979278	0.946063	1.05563	1.10884	1.22489	1.02505	1.02155	0.996305	0.850524		276	0.991531	0.982706	0.905104	0.935801	0.906456	0.952043	0.919381	0.985936	0.950838	0.98231	1.09757	1.16665	1.11057	1.10594	0.957316	1.20413
278	1.1607	1.18909	1.3014	1.74511	1.10916	1.39057	0.894976	0.954963	0.963374	1.06423	1.09991	1.18345	1.01715	1.02276	0.99962	0.875654		278	0.992141	0.948346	0.915258	0.971595	0.948755	0.957874	0.95522	1.00887	0.966895	0.958912	1.07724	1.05673	1.10445	1.09545	0.963304	1.24537
280	1.19597	1.2043	1.26687	1.70314	1.08761	1.43594	0.90867	0.946187	0.934799	1.08178	1.10812	1.21522	1.03394	0.953195	1.01337	0.855811		280	0.978554	0.925555	0.915783	0.968383	0.974123	0.990819	0.914147	0.976234	0.93591	1.00311	1.08763	1.05864	1.09316	1.10602	0.969584	1.25137
282	1.17327	1.15857	1.26855	1.65387	1.06365	1.36762	0.888989	0.931589	0.946227	1.11169	1.12592	1.18955	1.00941	1.00747	0.982634	0.88884		282	1.01754	0.970026	0.927077	0.944894	0.95521	0.948584	0.878012	0.951911	0.923599	0.997558	1.02581	0.981054	1.09496	1.1302	0.96207	1.20881
284	1.17926	1.1841	1.26003	1.67455	1.06672	1.36069	0.872293	0.961272	0.973824	1.09489	1.07047	1.21523	1.01499	1.01573	1.01888	0.85154		284	0.984528	0.959086	0.889937	0.990359	0.958636	0.951001	0.881111	0.951934	0.926518	1.05493	1.23809	1.0834	1.10028	1.07491	0.924705	1.22457
286	1.14644	1.13356	1.26751	1.6288	1.13888	1.38194	0.890012	0.996374	0.956257	1.08173	1.09075	1.18183	1.02415	1.04776	0.983084	0.887336		286	1.00065	0.969951	0.874552	0.980925	0.935121	0.956586	0.903725	0.98089	0.925155	1.03426	1.10483	1.08851	1.09404	1.08424	0.951995	1.23882
288	1.14934	1.1201	1.26818	1.64678	1.00498	1.29286	0.879386	0.965547	0.947727	1.08136	1.10947	1.17112	1.03555	0.968236	0.98101	0.903984		288	0.995795	0.963908	0.909821	0.977215	0.95956	0.986161	0.934012	1.01268	0.946157	1.00693	1.14057	1.13815	1.08829	1.12791	1.00149	1.25982
290	1.16814	1.11897	1.25715	1.64573	0.983447	1.31151	0.918352	0.970368	0.94822	1.08697	1.09944	1.18312	1.0156	1.07763	1.00987	0.879772		290	1.01722	1.00916	0.943381	0.970626	0.925767	0.947076	0.906595	0.951324	0.933604	1.06387	1.17588	1.11677	1.10225	1.09748	0.96469	1.24899
292	1.10901	1.15935	1.2343	1.67108	0.967621	1.28557	0.835936	0.958157	0.979078	1.14383	1.06367	1.20124	1.009	1.05468	1.00204	0.914927		292	1.01696	1.00649	0.915411	0.989012	0.976269	0.995408	0.903137	0.974261	0.949596	1.05724	1.09847	1.02524	1.10509	1.10937	0.974122	1.24603
294	1.1101	1.12898	1.26145	1.61975	0.97523	1.30422	0.86839	0.993975	0.983185	1.12506	1.06045	1.16753	1.02546	0.98743	0.988153	0.89481		294	1.00457	0.958823	0.887338	0.952773	0.966994	0.988301	0.900143	0.961993	0.930819	0.983598	1.06639	0.991366	1.09405	1.12794	0.953536	1.22618
296	1.1585	1.13492	1.21579	1.6164	1.03336	1.26492	0.864442	0.992336	0.989403	1.08313	1.05697	1.14755	1.01971	0.992605	0.959748	0.932008		296	1.0206	1.01995	0.919641	0.979714	0.993943	1.00633	0.937315	1.00072	0.949251	0.962296	0.983431	1.01147	1.12572	1.1555	1.02299	1.26535
298	1.09634	1.10008	1.26721	1.58962	0.96137	1.19352	0.914482	0.987767	1.00045	1.12662	1.03752	1.14585	1.01638	0.994767	0.973008	0.92939		298	1.05079	1.02347	0.896342	0.974897	1.05917	1.03074	0.901445	0.968845	0.942351	1.00772	1.0638	1.05518	1.09539	1.14023	0.988886	1.24989
300	1.09097	1.10791	1.21529	1.60044	0.956702	1.11949	0.856672	1.01413	0.965311	1.12839	1.03165	1.15194	1.01616	0.973906	0.956806	0.921063		300	1.00655	0.990533	0.903912	0.980628	1.01187	1.01049	0.906704	0.974215	0.967925	1.04395	1.09986	0.957466	1.09962	1.12485	0.981506	1.24188
BREP	BRIC
1.05079	2.56274
1.10443	2.05149
1.03024	2.51874
1.12425	2.98417
1.0625	2.85492
1.10875	2.98913
1.11007	2.40152
1.04215	2.50344
1.15389	2.43524
1.10122	2.12775
1.38046	2.19195
1.20924	2.10442
1.15052	1.46825
1.17867	2.81901
1.03027	1.7941
1.26535	1.7576
